# Supplementary material for: Subtype-specific effects of clonal hematopoiesis on cerebrovascular and cardiometabolic disease risk
Source: Front Neurol. 2026 Apr 28;17:1830391. doi: 10.3389/fneur.2026.1830391 (PMC13160723; doi:10.3389/fneur.2026.1830391)
Supplement: Supplementary file 2 [file Table_1.xlsx]

## Sheet: Table_Descriptions
Table_Number	Table_Title
S1	Single-nucleotide polymorphisms associated with CHIP or CHIP subtypes and their associations with 20 cardiovascular disease outcomes
S2	Association of genetic predisposition to CHIP with 20 cardiovascular diseases
S3	Association of genetic predisposition to DNMT3A-CHIP with 20 cardiovascular diseases
S4	Association of genetic predisposition to TET2-CHIP with 20 cardiovascular diseases
S5	Association of genetic predisposition to JAK2-CHIP with 20 cardiovascular diseases
S6	Association of genetic predisposition to TP53-CHIP with 20 cardiovascular diseases
S7	Association of genetic predisposition to ASXL1-CHIP with 20 cardiovascular diseases
S8	Single-nucleotide polymorphisms associated with CHIP or CHIP subtypes and their associations with 19 site-specific cancers
S9	Association of genetic predisposition to CHIP with 19 site-specific cancers
S10	Association of genetic predisposition to DNMT3A-CHIP with 19 site-specific cancers
S11	Association of genetic predisposition to TET2-CHIP with 19 site-specific cancers
S12	Association of genetic predisposition to JAK2-CHIP with 19 site-specific cancers
S13	Association of genetic predisposition to ASXL1-CHIP with 19 site-specific cancers
S14	Primer sequences used for quantitative real-time PCR analysis

## Sheet: Table S1
Table S1. Single-nucleotide polymorphisms associated with CHIP or CHIP subtypes and their associations with 20 cardiovascular disease outcomes
					Association with exposure				Transient ischemic attack			Ischaemic stroke			Subarachnoid haemmorrhage			Intracerebral haemmorrhage			Pulmonary embolism			Venous thromboembolism			Arterial embolism and thrombosis			Abdominal aortic aneurysm			Thoracic aortic aneurysm			Hypertension			Peripheral vascular disease			Coronary atherosclerosis			Ischaemic heart disease			Myocardial infarction
Exposure	SNP	other_allele	effect_allele	eaf	Beta	SE	pval	F	Beta	SE	pval	Beta	SE	pval	Beta	SE	pval	Beta	SE	pval	Beta	SE	pval	Beta	SE	pval	Beta	SE	pval	Beta	SE	pval	Beta	SE	pval	Beta	SE	pval	Beta	SE	pval	Beta	SE	pval	Beta	SE	pval	Beta	SE
CHIP	rs10890839	C	A	0.407743	0.113123	0.009519	1.43426e-32	2291.87	-0.000578652	0.0112477	0.95897	0.0063424	0.00981678	0.518229	0.0362101	0.0254701	0.155122	0.0176149	0.0239141	0.461371	-0.0190988	0.0153142	0.212352	-0.00742944	0.0107814	0.49076	-0.0686481	0.0348703	0.0489903	0.00383846	0.0249605	0.877782	-0.0238262	0.024721	0.335144	0.000661436	0.00588253	0.910474	-0.0590768	0.0307548	0.0547444	-0.0213514	0.0081677	0.00894561	-0.0188886	0.00721631	0.00885788	-0.00365066	0.0107812
CHIP	rs11746711	G	A	0.440006	-0.0592098	0.00954804	5.60159e-10	637.788	0.00261391	0.0111221	0.814193	-0.00612978	0.00971459	0.52805	0.0189369	0.0251346	0.451197	-0.00746524	0.0236659	0.752425	0.00738969	0.0151617	0.625981	0.0087792	0.0106689	0.410577	-0.00135068	0.0345478	0.968814	0.00600487	0.024707	0.807972	0.0381001	0.0244565	0.119264	0.00687054	0.00581131	0.237098	0.0296963	0.0304159	0.328895	0.0189404	0.00807613	0.0190152	0.0200903	0.0071328	0.00485344	0.0140259	0.0106937
CHIP	rs11762008	A	G	0.432227	0.071241	0.00944115	4.4953e-14	920.292	-0.00953394	0.0110721	0.389197	-0.000289162	0.00966905	0.976142	-0.00429233	0.0250969	0.8642	0.0153295	0.0235634	0.515328	-0.0271449	0.0150874	0.0719913	-0.0109941	0.010616	0.300381	-0.00295469	0.0343322	0.931417	-0.033464	0.0246173	0.174029	0.0189	0.0243288	0.437242	-0.00512283	0.00578897	0.376195	-0.00965637	0.0302778	0.749784	0.000751411	0.00803705	0.925512	-0.00207675	0.00710126	0.769944	-0.00618152	0.0106439
CHIP	rs12519778	C	G	0.257558	0.0765536	0.0105969	5.04178e-13	827.825	-0.0148731	0.0136139	0.274616	-0.013402	0.0118702	0.258881	-0.00690003	0.0309028	0.823316	-0.0120058	0.0289381	0.67823	0.0226498	0.0185419	0.22188	-0.00403628	0.013048	0.757063	-0.00230045	0.0422346	0.956562	-0.0331312	0.0301405	0.271671	-0.0512355	0.029914	0.0867561	-0.00486925	0.00711774	0.493911	0.0248577	0.0372393	0.504444	-0.0129385	0.00987617	0.190173	-0.0115586	0.00873218	0.185609	-0.00161975	0.0130469
CHIP	rs144317085	A	T	0.0337955	0.191793	0.0247929	1.02742e-14	887.431	0.0383277	0.023841	0.107915	/	/	/	0.0384285	0.0534108	0.47184	0.0764662	0.0507672	0.132012	0.0103826	0.0325308	0.749604	0.0142131	0.0228364	0.533687	0.0155546	0.0741269	0.833794	0.0490746	0.052934	0.353879	-0.0026152	0.0526198	0.960361	0.00140214	0.012475	0.91051	-0.0250108	0.0652127	0.701329	0.0122003	0.0173036	0.480765	0.0205457	0.0153104	0.179614	0.0400383	0.0229522
CHIP	rs148297846	G	A	0.08296	0.115763	0.0165819	2.92467e-12	752.975	0.0195429	0.0327632	0.550848	0.0505044	0.0282875	0.0741976	-0.143542	0.0753335	0.0567244	0.0535912	0.0695489	0.440971	-0.0192774	0.0440137	0.661397	-0.00847338	0.0309944	0.784558	-0.073567	0.101024	0.466482	0.0586398	0.0727477	0.420202	0.0861759	0.0711069	0.225543	0.00322958	0.0169902	0.849243	-0.0508805	0.089105	0.567988	-0.0334425	0.0236848	0.157956	-0.0221493	0.0208607	0.28834	-0.0599182	0.0311623
CHIP	rs16930705	G	A	0.0687565	0.172557	0.0178288	3.71774e-22	1410.58	0.0189226	0.0212637	0.37352	-0.0237574	0.0185154	0.199453	0.0522875	0.0488824	0.284773	0.00577738	0.0452421	0.898387	0.0626628	0.0288453	0.0298277	0.0271622	0.0203165	0.181238	0.0157692	0.0654664	0.809652	-0.133081	0.0484363	0.00600427	-0.0240588	0.0467153	0.606546	-0.0171094	0.0110845	0.122699	-0.0774524	0.0582644	0.18374	-0.0143305	0.0153892	0.351745	-0.0183954	0.0135947	0.176012	-0.0500296	0.0203372
CHIP	rs2275652	G	C	0.299441	-0.126938	0.0103494	1.39029e-34	2508.32	0.00778919	0.0119079	0.513035	0.0163427	0.0103898	0.115729	-0.025122	0.0270152	0.352412	0.0103745	0.0253314	0.682134	0.0018505	0.0162189	0.909162	0.00825791	0.0114203	0.469624	-0.0231288	0.0370029	0.531936	-0.0115003	0.0264822	0.664096	-0.0111116	0.0262524	0.672106	-0.0109012	0.00622402	0.0798638	0.0353691	0.0325721	0.277536	-0.00465145	0.00864834	0.590685	-0.00278249	0.00763678	0.715595	0.00546826	0.0114425
CHIP	rs2305407	G	A	0.526682	0.117205	0.00933378	3.63493e-36	2541.41	-0.0185931	0.0112744	0.0991174	-0.0102949	0.00984737	0.295816	-0.0595952	0.0255535	0.0196916	-0.0214444	0.0240131	0.371841	-0.0425592	0.0153057	0.00542575	-0.0227514	0.0108109	0.0353362	-0.0317482	0.0350542	0.365101	-0.00247625	0.0251171	0.921465	-0.00965419	0.024869	0.697868	-0.00909696	0.00589333	0.122685	-0.0159643	0.0308627	0.604969	0.00756174	0.00818216	0.355396	0.00336316	0.00722889	0.641761	0.013095	0.0108424
CHIP	rs2756116	T	C	0.902357	-0.0882434	0.0155736	1.45982e-08	506.38	0.0109087	0.0201348	0.587967	-0.0384838	0.0175564	0.0283785	0.0392052	0.0454388	0.388241	0.00263305	0.0427625	0.950902	0.0754719	0.0278348	0.00669962	0.05047	0.0194625	0.00950889	0.0423678	0.0625345	0.498082	0.16266	0.0465586	0.000476442	-0.00210906	0.0439551	0.961731	-0.0223418	0.0104812	0.03304	0.0317691	0.0547974	0.56208	/	/	/	/	/	/	/	/
CHIP	rs2834708	C	T	0.363016	0.0620166	0.00970594	1.66377e-10	656.658	-0.0117529	0.0114005	0.302581	0.0124442	0.00993098	0.210182	-0.00468245	0.0258402	0.856204	0.0269468	0.0242217	0.26592	-0.0331805	0.0154938	0.03223	-0.0079872	0.0109039	0.463859	-0.015435	0.0352816	0.661764	-0.0319647	0.0252315	0.205208	0.00904496	0.0250161	0.717677	0.00320435	0.00595323	0.590401	-0.0129781	0.0311599	0.677044	0.0121098	0.00826261	0.142755	0.00996784	0.00730014	0.172118	0.0100159	0.0109372
CHIP	rs3219104	A	C	0.841552	0.108478	0.0132295	2.4105e-16	1160.14	0.0352214	0.0555127	0.52577	0.0118908	0.0111691	0.287052	-0.0188766	0.130587	0.885065	0.0721735	0.118059	0.540977	0.0282189	0.074724	0.705697	0.0197688	0.0122516	0.10662	0.109413	0.171054	0.522405	-0.239783	0.122578	0.0504452	0.0348584	0.0281205	0.21512	0.00153999	0.00667829	0.817629	-0.0170117	0.0349614	0.626553	/	/	/	/	/	/	/	/
CHIP	rs361725	T	C	0.631433	-0.0542661	0.00973294	2.46802e-08	505.816	0.0197901	0.0116637	0.089747	-0.00160611	0.0101667	0.874475	0.0376762	0.0265196	0.155405	-0.0191955	0.0247741	0.438445	-0.0160434	0.0158664	0.311945	-0.00173366	0.0111721	0.876682	0.0334058	0.036126	0.355121	0.0149105	0.0258418	0.563945	-0.0105018	0.025579	0.681394	0.00737735	0.00609775	0.226338	0.00233317	0.0319165	0.941725	0.0144606	0.00846875	0.0877243	0.0148509	0.00747734	0.0470208	0.000360381	0.0111855
CHIP	rs4548045	C	T	0.303852	-0.0603298	0.0102443	3.88321e-09	568.319	-0.0235741	0.0114839	0.0400931	-0.00371599	0.0100195	0.710729	-0.0247804	0.0259725	0.340032	-0.023167	0.0243995	0.342373	-0.0153618	0.0156476	0.32623	-0.0200129	0.011017	0.0692851	-0.0303167	0.0356568	0.395194	0.000152672	0.0255605	0.995234	-0.016111	0.0252839	0.523992	-0.00655798	0.00600036	0.274425	-0.0300692	0.0313874	0.338062	-0.0121878	0.0083363	0.143738	-0.0113663	0.00736138	0.122578	-0.00936789	0.0110291
CHIP	rs62175229	C	T	0.5607	0.0682192	0.00946203	5.60377e-13	846.834	-0.00173508	0.0112411	0.877333	-0.00636746	0.00981561	0.516527	-0.0121549	0.0254765	0.633288	-0.00432604	0.0239299	0.856541	-0.00851552	0.0153132	0.578151	-0.00217322	0.0107775	0.840195	-0.120364	0.034451	0.000476234	-0.0263559	0.0250543	0.292821	-0.0541028	0.0247644	0.0289108	0.00435958	0.00587292	0.457894	-0.0291299	0.0307551	0.343559	-0.00995963	0.00816188	0.222365	-0.00759919	0.00720878	0.291811	-0.0135155	0.0107988
CHIP	rs6440667	C	G	0.824991	-0.0792121	0.012833	6.72066e-10	668.922	0.0120036	0.0155972	0.441539	0.0277142	0.0136534	0.0423741	0.0154397	0.0351546	0.660522	0.0611202	0.0332186	0.0657779	-0.00612519	0.0213508	0.774201	-0.00213189	0.0150139	0.887085	-0.0369447	0.0486889	0.447977	0.0374151	0.0349304	0.28411	/	/	/	-0.00867869	0.00816287	0.287695	-0.0314327	0.0427061	0.461716	-0.00561975	0.0113272	0.619803	-0.000729654	0.0100128	0.941908	0.0147543	0.0150656
CHIP	rs72698720	C	G	0.137539	-0.0806506	0.013799	5.07609e-09	569.569	-0.00122602	0.0136948	0.928665	-0.00367671	0.0119673	0.758668	0.0555035	0.0308755	0.0722321	0.00425813	0.0291626	0.883911	-0.0145757	0.0186654	0.434864	0.00460324	0.0131321	0.725939	-0.0673865	0.0426798	0.114362	0.01791	0.0304431	0.556324	-0.0387387	0.0300507	0.19736	0.000574312	0.00716342	0.9361	0.00846487	0.0374759	0.821299	-0.000388804	0.00993448	0.968781	0.00417526	0.00878085	0.634433	0.00408154	0.0131868
CHIP	rs7272062	A	G	0.214875	-0.075435	0.0115307	6.06593e-11	708.926	0.000525005	0.011906	0.964828	-0.0210601	0.0104054	0.0429754	0.000740445	0.0268922	0.978034	-0.0313685	0.0253255	0.215489	0.00373082	0.0162357	0.818254	0.00864309	0.0114235	0.449287	0.0183017	0.036959	0.620466	-0.00871603	0.0264671	0.741916	-0.0543503	0.0261922	0.0379813	-0.00910462	0.00623101	0.143966	-0.0053893	0.0325862	0.86864	-0.0112858	0.00864919	0.191946	-0.00996514	0.00764283	0.192283	-0.0191477	0.0114494
CHIP	rs7406485	C	G	0.322568	-0.068039	0.0101068	1.67321e-11	747.1	0.0154004	0.011703	0.188194	0.0230498	0.0102157	0.0240508	-0.0350239	0.0264756	0.185877	-0.0393922	0.0249122	0.113823	0.0150983	0.0159432	0.343635	0.0221395	0.0112201	0.048473	-0.0330765	0.0363595	0.362976	0.0257079	0.0260588	0.323871	0.0421257	0.0257383	0.101694	0.0139787	0.00611594	0.0222767	0.0173636	0.031964	0.586976	-0.00905182	0.00849234	0.286477	-0.00718231	0.00749974	0.338227	-0.00758995	0.0112482
CHIP	rs7705526	C	A	0.322139	0.248663	0.00985004	1.28903e-140	10228	0.021069	0.0118118	0.0744681	/	/	/	-0.0278903	0.0268319	0.298598	0.0838319	0.0248246	0.000732892	0.00421166	0.0160596	0.793127	-0.0132054	0.0113069	0.242845	-0.00970251	0.0365865	0.790861	-0.0819418	0.0262576	0.00180431	0.00287813	0.0258488	0.911343	/	/	/	-0.0251366	0.0322723	0.436043	-0.0169624	0.00856499	0.0476541	-0.0085446	0.00756685	0.258807	-0.010871	0.0113221
CHIP	rs7817503	T	C	0.513794	0.0582972	0.00940347	5.66285e-10	626.814	0.0328846	0.0111569	0.00320376	0.0112918	0.00972471	0.245583	-0.0201699	0.0252855	0.425054	0.00543524	0.0237137	0.818712	0.0296224	0.0151776	0.0509718	0.0202279	0.0106852	0.0583485	-0.0165806	0.0346131	0.631921	-0.0111383	0.0247618	0.652843	-0.0195713	0.0245078	0.424537	0.000269386	0.00582986	0.963144	0.0463877	0.0304915	0.128176	0.0107793	0.00809456	0.182969	0.00382624	0.00714882	0.592494	0.00222707	0.0107155
CHIP	rs80093687	C	T	0.049166	-0.184925	0.0226815	3.5475e-16	1182.08	-0.0171409	0.0236528	0.468644	-0.0185163	0.0206757	0.370488	0.145188	0.0512897	0.00464387	0.131092	0.0482385	0.00657612	0.0153238	0.032187	0.634013	0.0137144	0.0226748	0.545291	0.030451	0.0735567	0.678889	0.05393	0.052549	0.304759	0.0724258	0.051966	0.163404	/	/	/	0.134673	0.0646974	0.0373809	-0.017048	0.0172177	0.322104	-0.0116164	0.0151952	0.444583	-0.0229127	0.0227595
CHIP	rs9264393	G	A	0.520835	0.0545829	0.00939671	6.29515e-09	548.833	-0.0113326	0.0113078	0.316249	-0.0129275	0.00987065	0.190299	-0.0284708	0.0256606	0.26721	0.0417235	0.0240773	0.0831132	0.00151943	0.0154012	0.921411	-0.011269	0.0108406	0.298566	-0.0406361	0.0351152	0.247182	-0.00633627	0.0251886	0.801386	0.00696311	0.0248676	0.779473	/	/	/	-4.46e-05	0.0309449	0.99885	0.0180677	0.00819783	0.0275271	0.0156062	0.00724315	0.0311925	0.0263204	0.0108534
DNMT3A-CHIP	rs11762008	A	G	0.431862	0.0760347	0.0125346	5.94e-11	1021.61	-0.00953394	0.0110721	0.389197	-0.000289162	0.00966905	0.976142	-0.00429233	0.0250969	0.8642	0.0153295	0.0235634	0.515328	-0.0271449	0.0150874	0.0719913	-0.0109941	0.010616	0.300381	-0.00295469	0.0343322	0.931417	-0.033464	0.0246173	0.174029	0.0189	0.0243288	0.437242	-0.00512283	0.00578897	0.376195	-0.00965637	0.0302778	0.749784	0.000751411	0.00803705	0.925512	-0.00207675	0.00710126	0.769944	-0.00618152	0.0106439
DNMT3A-CHIP	rs12472767	T	C	0.233054	-0.109797	0.0123977	2.1e-15	1554.2	0.022869	0.0148028	0.122369	0.0113819	0.0129048	0.377782	0.0992594	0.0330456	0.00266704	0.00209062	0.0314985	0.947082	0.0131493	0.0201275	0.513563	-0.00541531	0.0141707	0.702352	0.0879352	0.0457344	0.054513	-0.0109478	0.0326593	0.737466	0.00889796	0.0325216	0.784392	0.00284497	0.00773648	0.713071	0.0187462	0.0405411	0.643794	0.0152555	0.0107559	0.156094	0.00719778	0.00950159	0.44873	0.01724	0.0141925
DNMT3A-CHIP	rs12524502	A	G	0.303044	-0.18418	0.010642	5.53e-47	5220.27	0.00924151	0.0119349	0.438739	0.017968	0.0104132	0.0844365	-0.0267423	0.0270687	0.323181	0.0153609	0.0253861	0.545119	0.00138068	0.0162583	0.932324	0.00817827	0.011448	0.474991	-0.0251541	0.0370823	0.497562	-0.0108511	0.0265404	0.682647	-0.0104958	0.0263183	0.690038	-0.010689	0.00623849	0.0866403	0.0331052	0.0326407	0.310473	-0.00535207	0.00866746	0.536912	-0.00393026	0.00765382	0.607599	0.00436102	0.0114671
DNMT3A-CHIP	rs144317085	A	T	0.033717	0.241431	0.0382533	9.36e-16	1369.06	0.0383277	0.023841	0.107915	/	/	/	0.0384285	0.0534108	0.47184	0.0764662	0.0507672	0.132012	0.0103826	0.0325308	0.749604	0.0142131	0.0228364	0.533687	0.0155546	0.0741269	0.833794	0.0490746	0.052934	0.353879	-0.0026152	0.0526198	0.960361	0.00140214	0.012475	0.91051	-0.0250108	0.0652127	0.701329	0.0122003	0.0173036	0.480765	0.0205457	0.0153104	0.179614	0.0400383	0.0229522
DNMT3A-CHIP	rs188761458	C	T	0.0493042	-0.191725	0.0231513	8.12e-12	1241.68	-0.0184165	0.0236131	0.435435	-0.0181368	0.020641	0.379578	0.145961	0.0511829	0.0043478	/	/	/	0.0132096	0.0321385	0.681056	0.0116372	0.0226385	0.607221	0.038242	0.0734479	0.602598	0.0539818	0.0524905	0.303757	0.0722425	0.0518871	0.163831				0.136786	0.0645592	0.0341107	-0.0170163	0.0171889	0.322195	-0.0112314	0.0151694	0.459056	-0.0222687	0.0227236
DNMT3A-CHIP	rs228606	G	T	0.40727	0.128165	0.0132692	4.76e-28	2870.53	-0.00385612	0.0112513	0.731804	0.00473838	0.00981906	0.6294	0.032284	0.0254711	0.204985	0.0155396	0.0239228	0.515968	-0.0213638	0.0153165	0.16307	-0.0104692	0.010782	0.331552	-0.0753339	0.0348898	0.0308354	-0.00380314	0.0249631	0.878911	-0.0258779	0.0247198	0.295171	4.82e-05	0.00588225	0.993467	-0.0654596	0.030752	0.0332851	-0.0218997	0.00816852	0.00734057	-0.0200369	0.00721765	0.00550149	-0.0050663	0.0107842
DNMT3A-CHIP	rs2488000	T	G	0.902495	-0.116644	0.0169379	8.88e-10	861.917	0.0109091	0.0201348	0.587954	-0.0384831	0.0175564	0.0283812	0.0392054	0.0454388	0.388237	0.00263363	0.0427625	0.950891	0.0754722	0.0278348	0.00669931	0.0504703	0.0194625	0.00950846	0.0423682	0.0625345	0.498078	/	/	/	-0.00210867	0.0439551	0.961737	-0.0223425	0.0104812	0.0330339	0.0317692	0.0547974	0.562079	/	/	/	/	/	/	/	/
DNMT3A-CHIP	rs2695243	A	C	0.153178	-0.138991	0.0142988	2.7e-17	1808.72	0.0207253	0.0129475	0.109439	-0.0133683	0.0113198	0.237617	-0.0572631	0.0293328	0.0509167	-0.00706911	0.0275339	0.797378	-0.0213724	0.0176605	0.226212	-0.0177564	0.0124214	0.152859	-0.0320727	0.0402656	0.425725	0.0716545	0.028802	0.0128526	-0.0306222	0.0285156	0.282879	-0.0033434	0.0067723	0.621527	0.0159193	0.0354362	0.653261	/	/	/	/	/	/	0.0364073	0.0124172
DNMT3A-CHIP	rs2887399	G	T	0.208907	0.127883	0.0157021	2.13e-20	1951.59	0.018635	0.0132279	0.158904	-0.00204504	0.0115521	0.859487	-0.0445064	0.0298923	0.136516	-0.0381071	0.0281126	0.175253	-0.00732568	0.0180256	0.684446	0.0118195	0.0126838	0.351411	0.0315676	0.041114	0.442602	0.0251324	0.029409	0.392783	0.0252289	0.029116	0.386218				-0.0120462	0.0362335	0.739542	0.00311297	0.00960057	0.74575	0.00141584	0.00848294	0.867445	-0.0110042	0.01271
DNMT3A-CHIP	rs4975592	G	A	0.424906	-0.0654531	0.0110215	2.66e-08	753.408	0.00881938	0.0111002	0.426888	0.000911321	0.00969544	0.925113	0.0239672	0.0250977	0.339599	0.0113244	0.0236266	0.631719	-0.000645261	0.015137	0.965998	0.000293477	0.0106497	0.978015	-0.0311559	0.0344826	0.366246	-0.0212341	0.0246923	0.389818	0.0423106	0.0244195	0.0831572	0.00783001	0.00580185	0.177153	0.0162943	0.0303474	0.591319	0.00131037	0.00806066	0.870862	0.00241754	0.00712061	0.734223	-0.0128744	0.0106776
DNMT3A-CHIP	rs6088962	C	T	0.213477	-0.0829784	0.0131197	5.85e-09	832.198	0.000744594	0.0119121	0.950159	-0.0209425	0.0104109	0.0442629	0.000815224	0.0269041	0.975827	-0.0304913	0.0253393	0.228853	0.00439809	0.0162438	0.78658	0.0083811	0.0114292	0.463373	0.0184965	0.0369798	0.61695	-0.00825139	0.0264834	0.755369	-0.0544647	0.0262053	0.0376738	-0.00892545	0.00623406	0.152223	-0.00483717	0.0326022	0.882051	-0.0110919	0.00865328	0.199908	-0.00977011	0.00764645	0.201344	-0.0189135	0.0114541
DNMT3A-CHIP	rs61914392	A	G	0.0689288	0.207014	0.0265278	8.14e-22	1986.13	0.0203974	0.021267	0.337503	-0.0232071	0.0185221	0.210229	0.0497278	0.0488873	0.309062	0.0077395	0.0452561	0.864211	0.0621589	0.0288539	0.0312198	0.0250812	0.0203221	0.217135	0.013071	0.0654923	0.841808	-0.133115	0.0484506	0.00600648	-0.0227514	0.0467219	0.626292	-0.0171484	0.0110872	0.121942	-0.0783399	0.0582765	0.178858	-0.0140006	0.0153937	0.363086	-0.0177111	0.0135982	0.192759	-0.0506083	0.0203467
DNMT3A-CHIP	rs6440667	C	G	0.825104	-0.0896917	0.0143842	1.19e-08	835.663	0.0120036	0.0155972	0.441539	0.0277142	0.0136534	0.0423741	0.0154397	0.0351546	0.660522	0.0611202	0.0332186	0.0657779	-0.00612519	0.0213508	0.774201	-0.00213189	0.0150139	0.887085	-0.0369447	0.0486889	0.447977	0.0374151	0.0349304	0.28411	/	/	/	-0.00867869	0.00816287	0.287695	-0.0314327	0.0427061	0.461716	-0.00561975	0.0113272	0.619803	-0.000729654	0.0100128	0.941908	0.0147543	0.0150656
DNMT3A-CHIP	rs6773408	G	T	0.486029	0.0683874	0.0123357	2.92e-09	841.002	0.000567603	0.0111385	0.959359	0.00342248	0.00972102	0.724785	-0.0454524	0.0252625	0.0719863	-0.00850476	0.0237004	0.719712	0.0163358	0.0151604	0.281244	0.0136908	0.0106713	0.199506	0.00986803	0.0345218	0.774993	-0.00226095	0.0247719	0.927277	-0.00230672	0.024504	0.925001	-0.00174556	0.00582033	0.764247	0.076678	0.0304342	0.0117533	-0.0118475	0.00808496	0.142819	-0.00931079	0.0071418	0.192335	-0.011538	0.0107076
DNMT3A-CHIP	rs7406485	C	G	0.322741	-0.0906087	0.0113864	3.64e-13	1293.42	0.0154004	0.011703	0.188194	0.0230498	0.0102157	0.0240508	-0.0350239	0.0264756	0.185877	-0.0393922	0.0249122	0.113823	0.0150983	0.0159432	0.343635	0.0221395	0.0112201	0.048473	-0.0330765	0.0363595	0.362976	0.0257079	0.0260588	0.323871	0.0421257	0.0257383	0.101694	0.0139787	0.00611594	0.0222767	0.0173636	0.031964	0.586976	-0.00905182	0.00849234	0.286477	-0.00718231	0.00749974	0.338227	-0.00758995	0.0112482
DNMT3A-CHIP	rs74676712	C	T	0.0950954	0.122855	0.0216199	1.32e-10	935.197	9.88e-05	0.0150246	0.994753	0.00473878	0.0131334	0.718234	0.00962738	0.0338565	0.776136	-0.021758	0.0319955	0.496483	-0.0410209	0.0205005	0.0453952	-0.0210814	0.0144292	0.14401	-0.0602078	0.0468601	0.198848	-0.0222701	0.0335073	0.506284	-0.0759991	0.0330754	0.0215755	0.0107585	0.0078649	0.171338	-0.0397639	0.0410134	0.332279	0.00461592	0.0109044	0.672069	-0.00471656	0.00964565	0.624853	0.0115475	0.0144668
DNMT3A-CHIP	rs76428106	T	C	0.0133316	0.280287	0.06392	6.5e-09	743.682	-0.00304134	0.0510163	0.952462	0.00809098	0.0439552	0.853956	-0.0684808	0.119321	0.56602	-0.0537678	0.107834	0.618049	-0.109825	0.0684709	0.108723	-0.0852749	0.0482772	0.0773357	0.311651	0.153758	0.0426737	-0.166598	0.109155	0.126946	-0.0254567	0.11081	0.8183	-0.013647	0.0263963	0.605154	0.223146	0.140195	0.111456	0.0600846	0.0369178	0.103626	0.0549441	0.0323872	0.0897946	0.0437102	0.0482281
DNMT3A-CHIP	rs7705526	C	A	0.321064	0.2649	0.0157332	1.06e-106	11332	0.021069	0.0118118	0.0744681	/	/	/	-0.0278903	0.0268319	0.298598	/	/	/	0.00421166	0.0160596	0.793127	-0.0132054	0.0113069	0.242845	-0.00970251	0.0365865	0.790861	-0.0819418	0.0262576	0.00180431	0.00287813	0.0258488	0.911343	/	/	/	-0.0251366	0.0322723	0.436043	-0.0169624	0.00856499	0.0476541	-0.0085446	0.00756685	0.258807	-0.010871	0.0113221
DNMT3A-CHIP	rs7817503	T	C	0.513712	0.0785986	0.0125142	1.09e-11	1111.77	0.0328846	0.0111569	0.00320376	0.0112918	0.00972471	0.245583	-0.0201699	0.0252855	0.425054	0.00543524	0.0237137	0.818712	0.0296224	0.0151776	0.0509718	0.0202279	0.0106852	0.0583485	-0.0165806	0.0346131	0.631921	-0.0111383	0.0247618	0.652843	-0.0195713	0.0245078	0.424537	0.000269386	0.00582986	0.963144	0.0463877	0.0304915	0.128176	0.0107793	0.00809456	0.182969	0.00382624	0.00714882	0.592494	0.00222707	0.0107155
TET2-CHIP	rs11846938	T	G	0.231754	-0.272052	0.0214587	4.54e-22	9719.81	0.012795	0.0125294	0.307161	-0.00548776	0.0109445	0.616078	-0.0395529	0.0282989	0.162208	-0.0447413	0.026617	0.0927769	-0.00947227	0.0170905	0.579413	0.00686238	0.0120252	0.568227	-0.0278557	0.0389708	0.474742	0.030248	0.0278723	0.277816	0.0122357	0.0276096	0.657643	-0.0113393	0.00656627	0.084186	-0.00996972	0.0342904	0.771246	0.00128319	0.00910023	0.887865	0.000726775	0.00804026	0.927976	-0.0155448	0.012062
TET2-CHIP	rs1505307	T	C	0.649732	0.144948	0.0281219	2.55e-09	3467.08	-0.0274393	0.011604	0.0180472	0.0111157	0.0101419	0.273073	-0.000194016	0.0262936	0.994113	0.00907104	0.0246894	0.713316	-0.008116	0.0158227	0.607998	-0.0135527	0.0111353	0.223567	-0.0183445	0.0360378	0.610727	/	/	/	0.0283727	0.0255814	0.267382	0.00563784	0.00606766	0.352804	-0.000594223	0.0317579	0.985072	0.0054968	0.00843272	0.514503	0.00334696	0.0074443	0.652998	0.00958416	0.0111514
TET2-CHIP	rs2981026	G	A	0.254802	-0.158239	0.0229735	4.11e-09	3447.29	0.0023417	0.0144567	0.871321	-0.0105987	0.0125951	0.400072	0.0295576	0.0331086	0.371991	-0.00856509	0.030675	0.780076	-0.0087207	0.0196426	0.657064	-0.0136842	0.0138204	0.322102	0.030612	0.0446941	0.493393	-0.0132868	0.0318991	0.677025	-0.0373192	0.0316638	0.238555	-0.00210585	0.00755724	0.780511	-0.033132	0.0395526	0.402216	-0.0169282	0.0105005	0.106932	-0.0141407	0.00927305	0.127278	-0.0154772	0.013862
TET2-CHIP	rs611646	T	A	0.405727	0.151733	0.026955	5.72e-11	4031.44	-0.000714715	0.0112452	0.949323	0.00637734	0.00981452	0.51583	0.0359665	0.0254636	0.157812	0.0177793	0.0239087	0.457098	-0.0201094	0.0153104	0.189033	-0.00826805	0.0107785	0.443028	-0.0672083	0.0348649	0.0538952	0.00261435	0.0249532	0.916558	-0.0207486	0.0247113	0.40111	0.000483729	0.005881	0.934446	-0.0610361	0.0307459	0.0471249	-0.0210859	0.00816528	0.00981206	-0.0191336	0.00721472	0.00800129	-0.00387462	0.010779
TET2-CHIP	rs7705526	C	A	0.319095	0.25773	0.0310396	6.28e-27	10673	0.021069	0.0118118	0.0744681	0.0295131	0.0102757	0.00407718	-0.0278903	0.0268319	0.298598	0.0838319	0.0248246	0.000732892	0.00421166	0.0160596	0.793127	-0.0132054	0.0113069	0.242845	-0.00970251	0.0365865	0.790861	/	/	/	0.00287813	0.0258488	0.911343	0.020612	0.0061608	0.000820862	-0.0251366	0.0322723	0.436043	-0.0169624	0.00856499	0.0476541	-0.0085446	0.00756685	0.258807	-0.010871	0.0113221
JAK2-CHIP	rs7043489	A	C	0.264731	0.811659	0.211743	6.09e-18	123858	0.00382241	0.0115179	0.73999	-0.00608182	0.0100551	0.545279	0.026699	0.0260696	0.305769	-0.0654872	0.0245782	0.0077117	-0.0291345	0.015689	0.0633111	0.00172046	0.0110387	0.876146	-0.0363854	0.035802	0.309488	0.00678433	0.0256538	0.791427	-0.0141105	0.0253462	0.577726	0.00338816	0.0060247	0.573859	-0.0309303	0.0315452	0.326836	0.0127841	0.00835254	0.125878	0.00750035	0.00738263	0.309655	0.00275411	0.0110749
TP53-CHIP	rs138798060	C	T	0.00600129	1.19075	1.48712	3.29e-08	9731.12	1.48712	0.143114	0.834959	1.48712	0.123964	0.615815	-0.303154	0.348947	0.384975	0.560819	0.303691	0.0647933	-0.023596	0.193157	0.902773	0.0260929	0.135837	0.847672	0.714049	0.45615	0.117493	0.50455	0.320796	0.115763	0.0497381	0.316445	0.875105	0.0291464	0.0743916	0.695208	0.0696445	0.400965	0.862107	-0.0551826	0.104673	0.59806	-0.0559948	0.0921925	0.543606	-0.122139	0.136914
ASXL1-CHIP	rs2296311	G	A	0.15157	-0.414104	0.0315288	3.93e-18	16567.9	0.0272079	0.0142476	0.0561785	-0.0027295	0.0124469	0.826423	-0.0288886	0.0321261	0.368533	-0.0518607	0.0302612	0.0865705	0.00394868	0.0194298	0.838957	0.0122463	0.0136735	0.370455	0.0287482	0.0442735	0.516123	0.00452661	0.031588	0.886052	0.00488866	0.0313481	0.876074	-0.0157767	0.00746817	0.034641	-0.00772213	0.0390545	0.843258	0.0100372	0.0103378	0.331584	0.00478548	0.0091364	0.600431	-0.0061865	0.0136946
ASXL1-CHIP	rs9374080	T	C	0.460916	-0.19121	0.0265327	2.64e-09	6644.95	-0.0183291	0.0110338	0.0966763	-7.23e-05	0.00962834	0.994007	-0.0398511	0.0249571	0.110314	-0.0258351	0.023463	0.270852	-0.00894015	0.0150264	0.551869	-0.0108826	0.0105764	0.303502	-0.0329448	0.034237	0.33592	-0.0190872	0.0245792	0.437417	-0.00545323	0.0243174	0.822561	-0.00801458	0.00576366	0.164366	-0.0203503	0.0301349	0.499481	-0.0141583	0.00800358	0.0768953	-0.0159345	0.00707271	0.0242622	-0.00927841	0.0105932
*Effect allele = allele associated with CHIP or CHIP subtypes; F = strength of SNPs; SE, standard error.
[truncated: 19 more columns]

## Sheet: Table S2
Table S2. Association of genetic predisposition to CHIP with 20 cardiovascular diseases
				Inverse variance weighted							MR-Egger								Weighted Median				MR-PRESSO-derived P value of MR estimation
exposure	outcome	number of cases/controls	nsnp	OR	or_lci95	or_uci95	pval	qval	Q	Q_pval	OR	or_lci95	or_uci95	pval	Q	Q_pval	egger_intercept	pval.1	OR	or_lci95	or_uci95	pval
CHIP	Transient ischemic attack	18398/342294	22	1.0153	0.950815	1.08417	0.650111	0.866814	32 .7574	0.489774	1.12041	0.980421	1.28039	0.110571	28.8667	0.0904175	-0.0115238	0.116255	1.02161	0.94615	1.10308	0.585038	0.654764
CHIP	Ischemic stroke	25398/339920	21	0.994352	0.923382	1.07078	0.880831	0.978701	35.8115	0.0161844	0.959907	0.764139	1.20583	0.728992	35.6181	0.0117544	0.00322733	0.751573	1.01559	0.9299	1.10917	0.730898	0.882332
CHIP	Subarachnoid hemorrhage	3289/339922	22	0.895868	0.775264	1.03523	0.136061	0.453537	31.0487	0.0728519	0.939426	0.687294	1.28405	0.699275	30.8872	0.0568977	-0.00555552	0.738951	0.9005	0.746335	1.08651	0.273977	0.15093
CHIP	Intracerebral hemorrhage	3729/339914	22	1.15033	1.00494	1.31675	0.0422066	0.211033	31.0427	0.0729496	1.15377	0.861816	1.54463	0.348063	31.0419	0.0546393	-0.000351263	0.98204	1.25293	1.06643	1.47204	0.00610318	0.0550533
CHIP	Pulmonary embolism	9243/367108	22	0.964792	0.875975	1.06261	0.466952	0.718387	37.9223	0.0118704	1.00615	0.817127	1.2389	0.954524	38.3041	0.0090512	-0.00491444	0.658421	1.00021	0.900456	1.11103	0.996807	0.474984
CHIP	Venous thromboembolism	19372/357905	23	0.955869	0.902182	1.01275	0.125927	0.503708	30.5065	0.106665	0.965065	0.849313	1.09659	0.591157	30.4666	0.0830044	-0.00111644	0.869995	0.946162	0.879395	1.018	0.138279	0.14018
CHIP	Arterial embolism and thrombosis	1735/349539	22	0.893669	0.750036	1.06481	0.208548	0.595853	24.2884	0.279298	1.03269	0.711519	1.49883	0.867306	23.4153	0.268865	-0.01692	0.398074	0.961303	0.751347	1.22993	0.753592	0.222354
CHIP	Abdominal aortic aneurysm	3548/349539	22	0.795081	0.697125	0.906802	0.000629916	0.0125983	26.5208	0.187282	0.786411	0.591623	1.04533	0.113598	26.5111	0.149588	0.00128208	0.932547	0.741371	0.622048	0.883582	0.000830489	0.00258398
CHIP	Thoracic aortic aneurysm	3510/349539	22	0.973194	0.855502	1.10708	0.679474	0.849343	27.0737	0.168427	1.01005	0.76158	1.33957	0.94537	26.959	0.136422	-0.00437355	0.773493	1.00573	0.841766	1.20164	0.949791	0.683663
CHIP	Hypertension	111581/265626	20	0.9983	0.95915	1.03905	0.933551	0.982685	27.1272	0.101726	1.00823	0.890097	1.14203	0.898901	27.0863	0.0773913	-0.000924347	0.870914	1.00631	0.958641	1.05635	0.799515	0.934423
CHIP	Peripheral vascular disease	2230/349539	23	0.845111	0.73464	0.972194	0.0185454	0.123636	14.0693	0.899001	0.736895	0.544373	0.997504	0.0614181	13.0685	0.906205	0.0159709	0.328506	0.876036	0.708749	1.08281	0.220902	0.00750079
CHIP	Coronary atherosclerosis	47550/313400	21	0.981161	0.92873	1.03655	0.497297	0.710424	40.9273	0.00380618	0.926744	0.826377	1.0393	0.208861	38.4363	0.00522031	0.00670724	0.280992	0.983131	0.926178	1.04359	0.576326	0.505076
CHIP	Ischemic heart disease	63744/313533	21	0.981847	0.936118	1.02981	0.451545	0.82099	39.5511	0.00569008	0.966754	0.872644	1.07101	0.525333	39.3158	0.00401986	0.00182092	0.739672	0.969006	0.92052	1.02005	0.229305	0.460315
CHIP	Myocardial infarction	24185/313400	21	0.992733	0.931074	1.05848	0.823588	0.968927	31.8814	0.0445782	0.941025	0.821921	1.07739	0.389645	30.6295	0.0443137	0.00629118	0.389198	0.9577	0.887624	1.03331	0.264916	0.825849
CHIP	Cardiomyopathy	5874/286109	23	1.04994	0.961632	1.14637	0.27693	0.6154	18.2219	0.692754	1.14995	0.951064	1.39043	0.164017	17.0998	0.705037	-0.0106	0.301507	1.05534	0.927858	1.20034	0.412195	0.244945
CHIP	Atrial fibrillation and flutter	45766/191924	20	1.08674	1.03396	1.14221	0.00105657	0.0105657	20.9321	0.340564	1.14486	1.03097	1.27133	0.0209338	19.6009	0.355731	-0.00624892	0.283431	1.13925	1.06751	1.21581	8.53845e-05	0.00398325
CHIP	Systolic heart failure	27304/349973	23	1.01886	0.974759	1.06495	0.407965	0.81593	21.6607	0.480291	1.03671	0.941096	1.14203	0.473306	21.4994	0.428832	-0.0020251	0.695438	1.05312	0.989344	1.12101	0.104401	0.41328
CHIP	Congestive heart failure	26872/349361	23	1.017	0.972639	1.06338	0.458856	0.764759	20.6667	0.541412	1.03984	0.944288	1.14507	0.435843	20.4071	0.495624	-0.00258972	0.6157	1.0451	0.977245	1.11766	0.197782	0.452836
CHIP	Calcific aortic valve stenosis	9153/368124	23	0.950527	0.868873	1.03985	0.268206	0.670515	34.7893	0.0407538	0.954196	0.782257	1.16393	0.648459	34.7863	0.0297978	-0.000449005	0.966211	0.936105	0.83811	1.04556	0.241865	0.280165
CHIP	Cardiac death	19295/357982	23	0.997542	0.94087	1.05763	0.934278	0.934278	27.4963	0.192978	0.983506	0.864296	1.11916	0.803271	27.4196	0.157393	0.00165206	0.810765	0.974236	0.904234	1.04966	0.492649	0.935024
*qval = adjusted pval

## Sheet: Table S3
Table S3.Association of genetic predisposition to DNMT3A-CHIP with 20 cardiovascular diseases
				Inverse variance weighted							MR-Egger								Weighted Median				MR-PRESSO-derived P value of MR estimation
exposure	outcome	number of cases/controls	nsnp	OR	or_lci95	or_uci95	pval	qval	Q	Q_pval	OR	or_lci95	or_uci95	pval	Q	Q_pval	egger_intercept	pval.1	OR	or_lci95	or_uci95	pval
DNMT3A-CHIP	Transient ischemic attack	18398/342294	19	1.01815	0.962693	1.07681	0.528958	0.813782	27.0376	0.0782937	1.10062	0.968645	1.25057	0.159519	24.5121	0.106175	-0.0115696	0.203215	1.00843	0.942368	1.07912	0.808134	0.536868
DNMT3A-CHIP	Ischemic stroke	25398/339920	17	0.992476	0.931233	1.05775	0.816215	0.906906	27.3721	0.0375278	0.938584	0.778937	1.13095	0.515325	26.675	0.031499	0.00685253	0.540643	0.992335	0.921282	1.06887	0.83915	0.819162
DNMT3A-CHIP	Subarachnoid hemorrhage	3289/339922	19	0.953885	0.824931	1.103	0.524056	0.873426	35.5103	0.00814752	1.06563	0.755787	1.50249	0.721343	34.5166	0.00719614	-0.016438	0.493645	0.939074	0.802841	1.09842	0.431823	0.532076
DNMT3A-CHIP	Intracerebral hemorrhage	3729/339914	17	1.01102	0.899419	1.13647	0.854257	0.899217	13.8428	0.610422	1.00717	0.730232	1.38912	0.965856	13.8422	0.53753	0.000478965	0.980377	1.00953	0.866897	1.17562	0.902891	0.845935
DNMT3A-CHIP	Pulmonary embolism	9243/367108	19	0.980782	0.90292	1.06536	0.645648	0.922354	31.8061	0.023178	1.02256	0.839952	1.24487	0.826729	31.4144	0.0177741	-0.00620372	0.651083	1.01079	0.923815	1.10595	0.81515	0.651153
DNMT3A-CHIP	Venous thromboembolism	19372/357905	19	0.974699	0.921587	1.03087	0.37004	1.05726	29.4681	0.0429497	0.953899	0.834585	1.09027	0.498103	29.2568	0.0322307	0.00320727	0.730308	0.954029	0.894748	1.01724	0.150485	0.381873
DNMT3A-CHIP	Arterial embolism and thrombosis	1735/349539	19	0.982391	0.847932	1.13817	0.812994	0.956463	19.4147	0.366717	1.0259	0.721912	1.45789	0.888271	19.3332	0.309747	-0.00644515	0.792133	1.02136	0.832604	1.2529	0.839359	0.815665
DNMT3A-CHIP	Abdominal aortic aneurysm	3548/349539	18	0.841431	0.746139	0.948894	0.00487107	0.0487107	23.3336	0.138702	0.738666	0.560132	0.974105	0.0475693	21.898	0.146514	0.0194509	0.320997	0.762227	0.650799	0.892734	0.000759457	0.0119118
DNMT3A-CHIP	Thoracic aortic aneurysm	3510/349539	18	0.962987	0.85935	1.07912	0.516194	0.938535	21.4772	0.205669	1.03042	0.786872	1.34936	0.830313	21.0854	0.175252	-0.010188	0.593082	1.00584	0.872372	1.15973	0.936113	0.524869
DNMT3A-CHIP	Hypertension	111581/265626	16	1.00832	0.97156	1.04647	0.661948	0.882598	23.2071	0.0798398	1.04452	0.944763	1.15481	0.409358	22.3264	0.072152	-0.00441455	0.469674	1.00573	0.961759	1.05171	0.802173	0.668178
DNMT3A-CHIP	Peripheral vascular disease	2230/349539	19	0.882987	0.766551	1.01711	0.0845486	0.563658	23.047	0.188789	0.726824	0.526335	1.00368	0.0694557	20.9369	0.229125	0.0289129	0.207968	0.89511	0.753098	1.0639	0.208674	0.101677
DNMT3A-CHIP	Coronary atherosclerosis	47550/313400	17	0.9855	0.943764	1.02908	0.508262	1.01652	25.0366	0.0691827	0.959922	0.869541	1.0597	0.430194	24.4825	0.0573401	0.00394831	0.568772	0.988355	0.938755	1.04058	0.655672	0.517676
DNMT3A-CHIP	Ischemic heart disease	63744/313533	17	0.987841	0.953747	1.02315	0.494806	1.09957	21.1361	0.173339	0.994181	0.916757	1.07814	0.88969	21.094	0.133852	-0.000960693	0.86504	0.971339	0.929341	1.01524	0.197217	0.504571
DNMT3A-CHIP	Myocardial infarction	24185/313400	18	0.968731	0.914385	1.02631	0.280819	0.936062	28.9157	0.0353118	0.952171	0.830345	1.09187	0.492962	28.7807	0.0254578	0.00257724	0.787623	0.960607	0.899156	1.02626	0.233441	0.295884
DNMT3A-CHIP	Cardiomyopathy	5874/286109	19	1.01692	0.940272	1.09981	0.674786	0.843483	15.2914	0.641869	1.1154	0.929512	1.33847	0.256519	14.08	0.661434	-0.0137349	0.286383	1.003	0.888264	1.13255	0.961488	0.654383
DNMT3A-CHIP	Atrial fibrillation and flutter	45766/191924	17	1.08674	1.04162	1.13381	0.000120553	0.00241106	11.3863	0.78504	1.14571	1.04206	1.25966	0.0131466	9.89502	0.826291	-0.00794279	0.240872	1.10563	1.04211	1.17303	0.000880217	0.00032256
DNMT3A-CHIP	Systolic heart failure	27304/349973	19	1.03419	0.994172	1.07582	0.0949738	0.474869	15.4373	0.631755	1.0239	0.934069	1.12237	0.620604	15.3814	0.56803	0.00148655	0.81595	1.05346	0.99407	1.1164	0.0785577	0.0881556
DNMT3A-CHIP	Congestive heart failure	26872/349361	19	1.03433	0.993573	1.07675	0.0998413	0.399365	18.3815	0.430801	1.04297	0.98276	1.10688	0.636224	18.3249	0.368624	0.00150698	0.821599	1.04297	0.98276	1.10688	0.165494	0.11719
DNMT3A-CHIP	Calcific aortic valve stenosis	9153/368124	19	0.976171	0.915902	1.04041	0.458236	1.14559	13.0131	0.790793	1.01211	0.872652	1.17386	0.875391	12.7328	0.75388	-0.00537407	0.603348	0.942397	0.860453	1.03214	0.201137	0.394489
DNMT3A-CHIP	Cardiac death	19295/357982	19	0.99523	0.944239	1.04897	0.858569	0.858569	22.8742	0.195469	1.01839	0.898436	1.15437	0.779048	22.6625	0.160563	-0.00342093	0.695205	0.969633	0.904489	1.03947	0.384798	0.86056
*qval = adjusted pval

## Sheet: Table S4
Table S4. Association of genetic predisposition to TET2-CHIP with 20 cardiovascular diseases
				Inverse variance weighted							MR-Egger								Weighted Median				MR-PRESSO-derived P value of MR estimation
exposure	outcome	number of cases/controls	nsnp	OR	or_lci95	or_uci95	pval	qval	Q	Q_pval	OR	or_lci95	or_uci95	pval	Q	Q_pval	egger_intercept	pval.1	OR	or_lci95	or_uci95	pval
TET2-CHIP	Transient ischemic attack	18398/342294	5	0.989088	0.91184	1.07288	0.791428	0.879365	9.67713	0.0462322	1.14444	0.851195	1.5387	0.437535	7.24168	0.0645809	-0.0310011	0.389164	0.986623	0.915584	1.06317	0.72391	0.804495
TET2-CHIP	Ischemic stroke	25398/339920	5	1.06754	1.01996	1.11734	0.00496019	0.0330679	2.93822	0.568218	1.07025	0.906349	1.2638	0.481916	2.93725	0.401402	-0.000539914	0.977112	1.06278	1.00059	1.12884	0.0477814	0.0305528
TET2-CHIP	Subarachnoid hemorrhage	3289/339922	5	1.02804	0.893323	1.18308	0.699571	0.874464	5.61696	0.229638	0.99599	0.552301	1.79612	0.990182	5.59461	0.133088	0.00673564	0.919727	1.01249	0.862709	1.18829	0.879171	0.719217
TET2-CHIP	Intracerebral hemorrhage	3729/339914	5	1.213	1.08591	1.35496	0.000627189	0.0125438	3.30189	0.508633	1.56214	1.04317	2.33928	0.118999	1.67182	0.643217	-0.053833	0.291554	1.17564	1.01173	1.36611	0.0346671	0.0197107
TET2-CHIP	Pulmonary embolism	9243/367108	5	0.998539	0.929923	1.07222	0.9679	0.9679	2.55969	0.63398	1.15253	0.889082	1.49403	0.36225	1.29103	0.731263	-0.0304751	0.341983	1.02169	0.93643	1.11471	0.629341	0.962291
TET2-CHIP	Venous thromboembolism	19372/357905	5	0.964796	0.917644	1.01437	0.160952	0.80476	2.77453	0.596237	0.96728	0.805798	1.16112	0.744743	2.77371	0.427846	-0.000546407	0.978911	0.956962	0.901654	1.01566	0.147516	0.167617
TET2-CHIP	Arterial embolism and thrombosis	1735/349539	5	0.935469	0.789497	1.10843	0.440896	0.979769	4.37569	0.357543	1.5377	0.851276	2.77763	0.249046	1.44097	0.695961	-0.105578	0.185211	0.967451	0.785152	1.19208	0.756076	0.483892
TET2-CHIP	Abdominal aortic aneurysm	3548/349539	3	0.950947	0.813186	1.11204	0.528741	0.755344	0.965395	0.617117	0.734167	0.416602	1.29381	0.47879	0.0982786	0.753905	0.0541526	0.522674	0.950122	0.797917	1.13136	0.565692	/
TET2-CHIP	Thoracic aortic aneurysm	3510/349539	5	1.013	0.903098	1.13628	0.825528	0.868977	3.48445	0.480247	0.868432	0.571282	1.32014	0.556297	2.92292	0.403664	0.0327296	0.508051	0.988672	0.866363	1.12825	0.86573	0.824889
TET2-CHIP	Hypertension	111581/265626	5	1.04812	1.01986	1.07717	0.000750828	0.00750828	3.76444	0.438823	1.11807	1.01203	1.23521	0.115682	2.01835	0.568607	-0.0137274	0.278108	1.04237	1.00643	1.07959	0.0204449	0.0254869
TET2-CHIP	Peripheral vascular disease	2230/349539	5	0.945934	0.809409	1.10549	0.484594	0.88108	4.75363	0.313523	1.09431	0.58096	2.06128	0.798388	4.42887	0.218723	-0.0309667	0.671032	0.98907	0.829191	1.17978	0.902762	0.5231
TET2-CHIP	Coronary atherosclerosis	47550/313400	5	0.971798	0.911354	1.03625	0.382581	0.956452	11.4519	0.0219285	0.946625	0.72371	1.2382	0.715672	11.3024	0.0101984	0.00557849	0.854829	0.973445	0.926048	1.02327	0.290594	0.431864
TET2-CHIP	Ischemic heart disease	63744/313533	5	0.981873	0.931924	1.0345	0.492254	0.820423	9.70039	0.0457886	0.98869	0.793769	1.23148	0.925537	9.68707	0.0214223	-0.00147041	0.952837	0.986119	0.944153	1.02995	0.528702	0.529995
TET2-CHIP	Myocardial infarction	24185/313400	5	1.01725	0.965939	1.07128	0.517233	0.795743	4.25148	0.37304	0.976957	0.789856	1.20838	0.843604	4.04887	0.256235	0.0085851	0.724271	1.00794	0.944831	1.07526	0.810526	0.552527
TET2-CHIP	Cardiomyopathy	5874/286109	5	1.02012	0.894871	1.1629	0.765667	0.900784	8.53843	0.073731	1.30339	0.814739	2.0851	0.349708	6.20227	0.102173	-0.0520785	0.365761	0.990652	0.873038	1.12411	0.884189	0.780507
TET2-CHIP	Atrial fibrillation and flutter	45766/191924	5	1.03252	0.950915	1.12113	0.446152	0.892305	12.5197	0.0138774	1.04249	0.737291	1.47401	0.829023	12.5064	0.0058353	-0.00204036	0.95848	1.05054	0.970906	1.13671	0.220231	0.488597
TET2-CHIP	Systolic heart failure	27304/349973	5	1.0294	0.976779	1.08485	0.279119	0.930397	5.40179	0.248498	1.16525	0.987201	1.3754	0.168372	3.04514	0.384719	-0.0263403	0.224967	1.0527	0.993482	1.11546	0.0820972	0.340004
TET2-CHIP	Congestive heart failure	26872/349361	5	1.03009	0.974931	1.08837	0.291072	0.831634	5.85002	0.210633	1.16191	0.967375	1.39557	0.206796	3.66064	0.300517	-0.0255875	0.272844	1.05279	0.99651	1.11224	0.0664654	0.350619
TET2-CHIP	Calcific aortic valve stenosis	9153/368124	5	0.981411	0.91242	1.05562	0.613862	0.818483	2.21303	0.696644	0.977851	0.749714	1.27541	0.879261	2.21225	0.529539	0.000772258	0.979513	0.998123	0.911978	0.911978	0.96745	0.696644
TET2-CHIP	Cardiac death	19295/357982	5	1.05842	0.965412	1.16038	0.226322	0.905287	11.8773	0.0182877	0.946452	0.657666	1.36205	0.786311	10.5048	0.014728	0.0237651	0.575678	1.01411	0.945673	1.0875	0.694307	0.292932
*qval = adjusted pval
													`

## Sheet: Table S5
Table S5. Association of genetic predisposition to JAK2-CHIP with 20 cardiovascular diseases
				Wald ratio
exposure	outcome	number of cases/controls	nsnp	OR	or_lci95	or_uci95	pval
JAK2-CHIP	Transient ischemic attack	18398/342294	1	1.00472	0.977161	1.03306	0.73999
JAK2-CHIP	Ischemic stroke	25398/339920	1	0.992535	0.968725	1.01693	0.545279
JAK2-CHIP	Subarachnoid hemorrhage	3289/339922	1	1.03344	0.970389	1.10059	0.305768
JAK2-CHIP	Intracerebral hemorrhage	3729/339914	1	0.922486	0.869328	0.978894	0.0077116
JAK2-CHIP	Pulmonary embolism	9243/367108	1	0.964742	0.928875	1.00199	0.0633109
JAK2-CHIP	Venous thromboembolism	19372/357905	1	1.00212	0.975762	1.02919	0.876146
JAK2-CHIP	Arterial embolism and thrombosis	1735/349539	1	0.956161	0.876969	1.04251	0.309489
JAK2-CHIP	Abdominal aortic aneurysm	3548/349539	1	1.00839	0.94782	1.07284	0.791428
JAK2-CHIP	Thoracic aortic aneurysm	3510/349539	1	0.982765	0.924418	1.0448	0.577725
JAK2-CHIP	Hypertension	111581/265626	1	1.00418	0.98968	1.0189	0.573858
JAK2-CHIP	Peripheral vascular disease	2230/349539	1	0.962609	0.892005	1.0388	0.326836
JAK2-CHIP	Coronary atherosclerosis	47550/313400	1	1.01588	0.995591	1.03657	0.125877
JAK2-CHIP	Ischemic heart disease	63744/313533	1	1.00928	0.99145	1.02744	0.309655
JAK2-CHIP	Myocardial infarction	24185/313400	1	1.0034	0.97692	1.0306	0.803608
JAK2-CHIP	Cardiomyopathy	5874/286109	1	1.04078	0.992341	1.09158	0.100217
JAK2-CHIP	Atrial fibrillation and flutter	45766/191924	1	0.969713	0.945997	0.994023	0.0149094
JAK2-CHIP	Systolic heart failure	27304/349973	1	1.00343	0.979599	1.02783	0.780271
JAK2-CHIP	Congestive heart failure	26872/349361	1	1.00305	0.979048	1.02765	0.805154
JAK2-CHIP	Calcific aortic valve stenosis	9153/368124	1	0.994985	0.957158	1.03431	0.799301
JAK2-CHIP	Cardiac death	19295/357982	1	1.00531	0.977153	1.03427	0.714916

## Sheet: Table S6
Table S6. Association of genetic predisposition to TP53-CHIP with 20 cardiovascular diseases
				Wald ratio
exposure	outcome	number of cases/controls	nsnp	OR	or_lci95	or_uci95	pval
TP53-CHIP	Transient ischemic attack	18398/342294	1	0.980149	0.811661	1.18361	0.834959
TP53-CHIP	Ischemic stroke	25398/339920	1	0.959034	0.814475	1.12925	0.615813
TP53-CHIP	Subarachnoid hemorrhage	3289/339922	1	0.815582	0.514912	1.29182	0.384974
TP53-CHIP	Intracerebral hemorrhage	3729/339914	1	1.45808	0.977123	2.17576	0.0647941
TP53-CHIP	Pulmonary embolism	9243/367108	1	0.984258	0.76304	1.26961	0.902772
TP53-CHIP	Venous thromboembolism	19372/357905	1	1.0177	0.850879	1.21723	0.847672
TP53-CHIP	Arterial embolism and thrombosis	1735/349539	1	1.61633	0.885996	2.94867	0.117493
TP53-CHIP	Abdominal aortic aneurysm	3548/349539	1	1.40394	0.919869	2.14274	0.115764
TP53-CHIP	Thoracic aortic aneurysm	3510/349539	1	1.03401	0.681388	1.56912	0.875105
TP53-CHIP	Hypertension	111581/265626	1	1.01979	0.92455	1.12485	0.695208
TP53-CHIP	Peripheral vascular disease	2230/349539	1	1.04795	0.617773	1.77766	0.862107
TP53-CHIP	Coronary atherosclerosis	47550/313400	1	0.963573	0.839403	1.10611	0.598061
TP53-CHIP	Ischemic heart disease	63744/313533	1	0.963047	0.852859	1.08747	0.543606
TP53-CHIP	Myocardial infarction	24185/313400	1	0.921151	0.769063	1.10332	0.372347
TP53-CHIP	Cardiomyopathy	5874/286109	1	1.01919	0.72615	1.43047	0.912513
TP53-CHIP	Atrial fibrillation and flutter	45766/191924	1	1.04668	0.88278	1.24101	0.599538
TP53-CHIP	Systolic heart failure	27304/349973	1	1.08009	0.918816	1.26967	0.350417
TP53-CHIP	Congestive heart failure	26872/349361	1	1.04725	0.889629	1.2328	0.579064
TP53-CHIP	Calcific aortic valve stenosis	9153/368124	1	1.39537	1.07183	1.81656	0.0133078
TP53-CHIP	Cardiac death	19295/357982	1	0.92889	0.764882	1.12806	0.456737

## Sheet: Table S7
Table S7. Association of genetic predisposition to ASXL1-CHIP with 20 cardiovascular diseases
				Inverse variance weighted
exposure	outcome	number of cases/controls	nsnp	OR	or_lci95	or_uci95	pval	qval	Q	Q_pval
ASXL1-CHIP	Transient ischemic attack	18398/342294	2	0.976939	0.849915	1.12295	0.742677	1.35032	5.78294	0.0161825
ASXL1-CHIP	Ischemic stroke	25398/339920	2	1.00497	0.955399	1.05712	0.847628	1.13017	0.0112252	0.915623
ASXL1-CHIP	Subarachnoid hemorrhage	3289/339922	2	1.11178	0.975552	1.26702	0.112094	0.560472	0.833883	0.361152
ASXL1-CHIP	Intracerebral hemorrhage	3729/339914	2	1.13635	1.00477	1.28516	0.0417665	0.417665	0.00478352	0.94486
ASXL1-CHIP	Pulmonary embolism	9243/367108	2	1.00527	0.928948	1.08787	0.896166	1.05431	1.08787	0.538541
ASXL1-CHIP	Venous thromboembolism	19372/357905	2	0.993173	0.921773	1.07011	0.857185	1.07148	1.80251	0.17941
ASXL1-CHIP	Arterial embolism and thrombosis	1735/349539	2	0.994125	0.807001	1.22464	0.955834	1.06204	1.34345	0.246426
ASXL1-CHIP	Abdominal aortic aneurysm	3548/349539	2	1.01807	0.89524	1.15776	0.784808	1.2074	0.549018	0.458719
ASXL1-CHIP	Thoracic aortic aneurysm	3510/349539	2	0.998745	0.879192	1.13455	0.9846	0.9846	0.0742361	0.785266
ASXL1-CHIP	Hypertension	111581/265626	2	1.03988	1.00881	1.07191	0.0115118	0.230236	0.0118061	0.913475
ASXL1-CHIP	Peripheral vascular disease	2230/349539	2	1.04268	0.889742	1.22191	0.605551	1.51388	0.22843	0.63269
ASXL1-CHIP	Coronary atherosclerosis	47550/313400	2	1.00155	0.92017	1.09013	0.97142	1.02255	0.0437336	0.97142
ASXL1-CHIP	Ischemic heart disease	63744/313533	2	1.01343	0.933812	1.09984	0.749227	1.24871	4.85415	0.0275797
ASXL1-CHIP	Myocardial infarction	24185/313400	2	1.02405	0.96861	1.08266	0.402686	1.34229	0.270956	0.602691
ASXL1-CHIP	Cardiomyopathy	5874/286109	2	0.94968	0.859958	1.04876	0.307877	1.23151	0.0436292	0.834545
ASXL1-CHIP	Atrial fibrillation and flutter	45766/191924	2	0.977518	0.902018	1.05934	0.579268	1.65505	2.41863	0.1199
ASXL1-CHIP	Systolic heart failure	27304/349973	2	1.01046	0.961171	1.06228	0.683403	1.36681	0.629976	0.427364
ASXL1-CHIP	Congestive heart failure	26872/349361	2	1.013	0.963205	1.06536	0.615538	1.36786	0.843843	0.3583
ASXL1-CHIP	Calcific aortic valve stenosis	9153/368124	2	1.01084	0.932367	1.09593	0.79362	1.13374	0.462189	0.496603
ASXL1-CHIP	Cardiac death	19295/357982	2	1.06023	0.999463	1.1247	0.0521158	0.347438	0.289361	0.59063
*qval = adjusted pval

## Sheet: Table S8
Table S8. Single-nucleotide polymorphisms associated with CHIP or CHIP subtypes and their associations with 19 site-specific cancers
					Association with exposure				Esophageal cancer			Stomach cancer			Colorectal cancer			Liver cancer			Lung cancer			Pancreatic cancer			Thyroid cancer			Breast cancer			Ovarian cancer			Cervical cancer			Lymphoid leukemia			Myeloid leukemia			Non-Hodgkin lymphoma			Melanoma skin cancer
Exposure	SNP	other_allele	effect_allele	eaf	Beta	SE	pval	F	Beta	SE	pval	Beta	SE	pval	Beta	SE	pval	Beta	SE	pval	Beta	SE	pval	Beta	SE	pval	Beta	SE	pval	Beta	SE	pval	Beta	SE	pval	Beta	SE	pval	Beta	SE	pval	Beta	SE	pval	Beta	SE	pval	Beta	SE
CHIP	rs10890839	C	A	0.407743	0.113123	0.009519	1.43426e-32	2291.87	0.100388	0.0609766	0.0996942	0.00474335	0.040327	0.906367	0.0397169	0.0184618	0.0314521	-0.0246869	0.0685404	0.718712	-0.0281944	0.0195824	0.149929	0.00886883	0.0387259	0.818857	0.0687334	0.0345502	0.0466595	0.0309541	0.0125583	0.0137079	-0.0226253	0.0456241	0.61996	-0.0191988	0.0754205	0.799066	-0.00827915	0.037616	0.825796	0.160186	0.0544181	0.00324399	0.0854053	0.0477186	0.0734903	0.00639606	0.0267557
CHIP	rs11746711	G	A	0.440006	-0.0592098	0.00954804	5.60159e-10	637.788	0.0586401	0.0602535	0.330443	0.0390039	0.0399277	0.328637	0.0307856	0.0182821	0.0921977	0.0049969	0.0677078	0.941169	-0.0460998	0.0193592	0.017252	0.0576856	0.038274	0.131766	-0.0294476	0.0340756	0.387487	-0.00689505	0.0124199	0.578785	0.00845499	0.0450669	0.851183	0.031001	0.0746507	0.677936	-0.0029027	0.0371827	0.937776	-0.0521936	0.0552227	0.344584	0.0514596	0.0471882	0.275484	-0.0331988	0.0264257
CHIP	rs11762008	A	G	0.432227	0.071241	0.00944115	4.4953e-14	920.292	0.00347298	0.0599349	0.953792	-0.0443207	0.0395757	0.262757	-0.0150819	0.0181325	0.405544	-0.0928011	0.0670493	0.166336	-0.00971903	0.0192684	0.613978	-0.0334201	0.0379935	0.379063	0.0158903	0.0338977	0.639231	0.00957022	0.0123565	0.438628	-0.0338732	0.0447151	0.448731	-0.125199	0.0743482	0.0921892	0.0161079	0.0369293	0.662703	0.077707	0.0548808	0.156797	-0.0902038	0.0468785	0.0543288	0.0127036	0.0263012
CHIP	rs12519778	C	G	0.257558	0.0765536	0.0105969	5.04178e-13	827.825	0.0597246	0.073528	0.416636	-0.0277841	0.0486279	0.567755	0.0209612	0.0393552	0.594299	-0.167156	0.082777	0.04345	-0.0214424	0.0236137	0.363851	-0.0317668	0.0467635	0.496943	-0.0316321	0.0416374	0.447432	-0.0242036	0.015173	0.110674	0.00620273	0.0549703	0.910159	-0.0378011	0.091076	0.678105	0.000573188	0.0454058	0.989928	0.0466614	0.0673967	0.488724	-0.0756094	0.0576461	0.18965	-0.0209301	0.0322565
CHIP	rs144317085	A	T	0.0337955	0.191793	0.0247929	1.02742e-14	887.431	-0.144541	0.129677	0.265011	-0.0420603	0.0857625	0.623831	/	/	/	-0.323956	0.146807	0.0273369	-0.00671895	0.0417192	0.872053	-0.0945081	0.0822197	0.250367	0.011136	0.0732017	0.879087	-0.000139756	0.0266039	0.995809	-0.051294	0.0962859	0.594222	-0.0648553	0.15909	0.683521	0.0932	0.0801948	0.245166	0.169813	0.118365	0.151386	-0.0500352	0.10133	0.62146	-0.0577113	0.0566798
CHIP	rs148297846	G	A	0.08296	0.115763	0.0165819	2.92467e-12	752.975	-0.0036228	0.17701	0.983671	-0.111807	0.117593	0.341709	0.0397908	0.0532381	0.454815	0.0795502	0.198173	0.688113	0.158525	0.0540975	0.00338579	-0.00765674	0.112715	0.945841	0.00935832	0.100408	0.925742	-0.03819	0.0361912	0.291321	-0.101522	0.131304	0.439414	0.298533	0.218754	0.172349	0.0784512	0.108841	0.471042	0.161167	0.160127	0.314176	-0.21752	0.138987	0.117575	-0.0216017	0.0769044
CHIP	rs16930705	G	A	0.0687565	0.172557	0.0178288	3.71774e-22	1410.58	0.131172	0.115024	0.254126	0.0930877	0.0749441	0.214202	-0.0209043	0.0347519	0.547488	-0.133112	0.128087	0.2987	0.00634585	0.036751	0.86291	-0.0864387	0.0726613	0.234199	-0.111423	0.0650952	0.0869541	0.00224237	0.0237045	0.924635	-0.135729	0.0855538	0.112633	-0.140438	0.142158	0.3232	0.0498846	0.0700612	0.476456	0.128519	0.105049	0.221172	0.0482885	0.089395	0.58908	0.00397309	0.0505107
CHIP	rs2275652	G	C	0.299441	-0.126938	0.0103494	1.39029e-34	2508.32	-0.0900544	0.0645159	0.16276	-0.0497195	0.0426649	0.243878	-0.0201917	0.0195391	0.301416	0.00318678	0.0722046	0.964796	0.00813379	0.0207385	0.694904	-0.035037	0.0410018	0.392816	-0.00662393	0.0364443	0.855775	-0.0034973	0.0132745	0.792195	0.0390705	0.0481859	0.417464	-0.0640598	0.0800641	0.42365	-0.0144098	0.0397427	0.716921	0.0169163	0.0590605	0.774555	0.030817	0.0505122	0.541801	-0.0192078	0.0282775
CHIP	rs2305407	G	A	0.526682	0.117205	0.00933378	3.63493e-36	2541.41	0.0654236	0.0612643	0.285569	-0.0344122	0.0403041	0.393209	-0.0104666	0.018511	0.571784	-0.0136805	0.0683349	0.841327	-0.0126197	0.0196354	0.520418	-0.00236016	0.0386723	0.951335	0.00495794	0.0345172	0.885787	0.0159214	0.0125729	0.205396	0.0357002	0.0454732	0.432406	0.0156421	0.0756313	0.83615	-0.0191798	0.0376948	0.61088	0.0802322	0.0559593	0.15164	-0.122819	0.0467771	0.00864928	0.0233989	0.0268117
CHIP	rs2756116	T	C	0.902357	-0.0882434	0.0155736	1.45982e-08	506.38	-0.22988	0.110791	0.0379953	-0.111196	0.0731888	0.128688	-0.0889796	0.0325139	0.00620655	0.207083	0.123554	0.0937281	-0.0935508	0.0344247	0.00657673	-0.0988994	0.0701536	0.158612	-0.156069	0.0587147	0.00785851	-0.0290188	0.0223879	0.194912	-0.012398	0.0814376	0.878999	-0.166823	0.135957	0.219815	-0.141777	0.0679222	0.036857	-0.0301759	0.100509	0.764001	0.0188606	0.0863992	0.827199	-0.132387	0.0462558
CHIP	rs2834708	C	T	0.363016	0.0620166	0.00970594	1.66377e-10	656.658	-0.0316747	0.0617374	0.607912	-0.00587099	0.0407577	0.885464	-0.0108587	0.0186766	0.560968	-0.0203638	0.069065	0.768107	0.00537038	0.0197614	0.785805	-0.007206	0.039137	0.853917	-0.0231004	0.0349489	0.508628	-0.00971975	0.0126889	0.443673	-0.0542185	0.0460585	0.23913	0.0107082	0.0762999	0.888388	0.0518228	0.0379429	0.171999	0.0025811	0.0564765	0.963548	0.0230556	0.0483468	0.633448	-0.0136071	0.0270376
CHIP	rs3219104	A	C	0.841552	0.108478	0.0132295	2.4105e-16	1160.14	/	/	/	/	/	/	0.0156865	0.0210048	0.455181	/	/	/	/	/	/	/	/	/	-0.113908	0.165449	0.491152	0.0133962	0.061737	0.828217	/	/	/	/	/	/	/	/	/	/	/	/	0.0457284	0.054158	0.398473	0.0837869	0.0306857
CHIP	rs361725	T	C	0.631433	-0.0542661	0.00973294	2.46802e-08	505.816	0.0747029	0.0631708	0.236986	-0.02837	0.0417022	0.496316	0.00594624	0.0191196	0.7558	-0.0232545	0.0707654	0.742448	-0.0213895	0.0202757	0.291455	0.0361792	0.0401314	0.367312	-0.0284758	0.0357584	0.425835	0.0291394	0.013024	0.0252633	0.052958	0.0472618	0.26249	-0.147587	0.0782584	0.0593103	-0.0980584	0.0389158	0.0117436	-0.0722591	0.057881	0.211881	-0.0628172	0.0494879	0.204318	-0.0342442	0.0276845
CHIP	rs4548045	C	T	0.303852	-0.0603298	0.0102443	3.88321e-09	568.319	0.153056	0.062425	0.0142131	0.0475907	0.0413275	0.249507	-0.0053516	0.0189222	0.777313	0.0653456	0.0697935	0.349134	0.0087512	0.0200667	0.66276	-0.0443579	0.0395195	0.261679	-0.00192644	0.0351973	0.956351	-0.000486221	0.0128207	0.969748	-0.0368946	0.0464405	0.426934	-0.00810641	0.0770512	0.916211	-0.0269331	0.038448	0.48361	0.0527245	0.0570346	0.355263	-0.0389379	0.0487692	0.424631	-0.0176041	0.0273826
CHIP	rs62175229	C	T	0.5607	0.0682192	0.00946203	5.60377e-13	846.834	0.100821	0.0609916	0.0983264	-0.0213036	0.0403608	0.597617	0.00840828	0.0184804	0.649122	-0.0373197	0.0685081	0.585926	0.0219455	0.0195977	0.2628	-0.00618423	0.0386987	0.873035	0.078242	0.0344442	0.0231132	-0.00312148	0.0125357	0.803356	0.0151556	0.0454136	0.738588	-0.128544	0.0755023	0.0886584	0.025893	0.0376138	0.491206	0.139439	0.0557759	0.01242	0.0247836	0.0477779	0.603951	0.012774	0.0267253
CHIP	rs6440667	C	G	0.824991	-0.0792121	0.012833	6.72066e-10	668.922	0.048797	0.0852239	0.566933	-0.0238532	0.0563375	0.672004	0.0231233	0.025796	0.370045	-0.134359	0.0951413	0.157888	0.0351979	0.0273625	0.198319	0.0318157	0.0539991	0.555735	0.0379029	0.0478129	0.427932	-0.0138117	0.0174452	0.428524	0.012289	0.0631483	0.845702	0.0156342	0.105314	0.881985	-0.00522138	0.0524372	0.920683	-0.126019	0.0776351	0.104541	-0.0784675	0.0666245	0.238893	0.00164492	0.0372329
CHIP	rs72698720	C	G	0.137539	-0.0806506	0.013799	5.07609e-09	569.569	-0.123351	0.0746852	0.0986143	0.0440548	0.0493411	0.371932	0.0172064	0.0225371	0.445182	-0.00281422	0.083623	0.973153	0.0129936	0.0238892	0.586501	-0.0214135	0.0473211	0.650898	-0.0125113	0.0418938	0.765212	0.0201063	0.0152962	0.188689	0.0306972	0.0555086	0.580251	0.0101093	0.092002	0.912503	0.0864217	0.0459301	0.0598922	0.0510173	0.0681064	0.453807	-0.00560047	0.0583259	0.923504	-0.020158	0.0326134
CHIP	rs7272062	A	G	0.214875	-0.075435	0.0115307	6.06593e-11	708.926	-0.113323	0.0646024	0.0794036	-0.0387845	0.0427911	0.364741	-0.0159801	0.0195691	0.414159	-0.000645697	0.0723864	0.992883	-0.0469083	0.0207654	0.0238853	-0.0018424	0.0409661	0.964128	-0.000664509	0.0365321	0.985487	-0.0103586	0.0133097	0.436407	-0.0192525	0.048147	0.689254	-0.0575234	0.0802954	0.473746	-0.0358763	0.0398934	0.36849	-0.0985275	0.0591814	0.0959445	0.0241953	0.0505267	0.632038	-0.0736179	0.02843
CHIP	rs7406485	C	G	0.322568	-0.068039	0.0101068	1.67321e-11	747.1	-0.0336744	0.0636591	0.596819	-0.00980939	0.0419907	0.815289	-0.00304577	0.0192594	0.874343	-0.0640825	0.0710863	0.367336	0.0228283	0.0203862	0.262802	-0.0362477	0.0402241	0.367512	-0.0275835	0.0357881	0.440858	0.0117655	0.0130624	0.367737	-0.0947965	0.0473359	0.0452168	0.0809841	0.0786719	0.303296	-0.0355062	0.0391755	0.364757	0.0588052	0.0581258	0.311687	-0.0458427	0.0495984	0.355342	-0.0526069	0.0277868
CHIP	rs7705526	C	A	0.322139	0.248663	0.00985004	1.28903e-140	10228	0.20596	0.0614279	0.000799779	0.0404698	0.0423452	0.339218	/	/	/	-0.256279	0.0719422	0.000367629	/	/	/	0.030715	0.0407505	0.451009	0.163241	0.0351886	3.5e-06	0.0140633	0.0131932	0.286446	/	/	/	0.0809008	0.0796167	0.309568	/	/	/	/	/	/	0.124696	0.0501658	0.0129306	/	/
CHIP	rs7817503	T	C	0.513794	0.0582972	0.00940347	5.66285e-10	626.814	0.0843244	0.0604203	0.162826	-0.0705935	0.0398985	0.0768387	0.0237863	0.0182512	0.192483	-0.095814	0.0676404	0.156624	-0.00680182	0.0193992	0.725872	-0.0372909	0.03826	0.329724	-0.0167646	0.0341026	0.623007	-0.0127952	0.0124315	0.303357	-0.00696654	0.0451214	0.877298	0.0169904	0.0748049	0.820324	-0.0783175	0.0371669	0.0351018	0.00861701	0.0552131	0.875979	0.0064798	0.0472173	0.890846	0.0134719	0.0264579
CHIP	rs80093687	C	T	0.049166	-0.184925	0.0226815	3.5475e-16	1182.08	-0.00740053	0.128224	0.953975	0.0271256	0.0847364	0.74888	-0.0248646	0.0387668	0.521269	0.0962531	0.1438	0.50327	-0.0494452	0.0411011	0.228972	-0.00876982	0.0815399	0.914351	-0.0339504	0.0721145	0.637795	-0.0373558	0.0263794	0.156748	-0.129196	0.0953676	0.175509	0.126067	0.158109	0.425253	-0.0728208	0.0785546	0.353922	-0.141431	0.116959	0.226572	0.0776305	0.100534	0.440007	0.0353375	0.0561066
CHIP	rs9264393	G	A	0.520835	0.0545829	0.00939671	6.29515e-09	548.833	0.0857144	0.0614466	0.163033	-0.0800501	0.0406251	0.0487854	0.0057382	0.0185998	0.757696	0.0316988	0.068945	0.645681	-0.0385344	0.0197318	0.0508312	0.013171	0.038979	0.735438	-0.0155487	0.0347226	0.6543	-0.00599378	0.0126518	0.635679	-0.0807795	0.0458994	0.0784206	-0.00979872	0.0761109	0.897561	0.0385908	0.037883	0.308354	0.0355744	0.0562684	0.52724	0.00900733	0.0481989	0.851756	-0.000353106	0.0269123
DNMT3A-CHIP	rs11762008	A	G	0.431862	0.0760347	0.0125346	5.94e-11	1021.61	0.00347298	0.0599349	0.953792	-0.0443207	0.0395757	0.262757	0.0760347	0.0181325	0.405544	-0.0928011	0.0670493	0.166336	-0.00971903	0.0192684	0.613978	-0.0334201	0.0379935	0.379063	0.0158903	0.0338977	0.639231	0.00957022	0.0123565	0.438628	-0.0338732	0.0447151	0.448731	-0.125199	0.0743482	0.0921892	0.0161079	0.0369293	0.662703	0.077707	0.0548808	0.156797	-0.0902038	0.0468785	0.0543288	0.0127036	0.0263012
DNMT3A-CHIP	rs12472767	T	C	0.233054	-0.109797	0.0123977	2.1e-15	1554.2	-0.0840532	0.0798485	0.292497	0.134033	0.0508272	0.00836334	-0.109797	0.0241754	0.182815	-0.0449958	0.0897967	0.616311	0.0158891	0.025627	0.535249	-0.071048	0.0509216	0.162942	-0.12448	0.0461948	0.00704596	-0.00791693	0.0164343	0.629996	0.0548875	0.0600415	0.360633	0.241494	0.0987933	0.0145077	7.68e-05	0.0491593	0.998753	-0.149014	0.0731183	0.0415518	0.171934	0.0595775	0.0039031	0.0389981	0.0351041
DNMT3A-CHIP	rs12524502	A	G	0.303044	-0.18418	0.010642	5.53e-47	5220.27	-0.0979832	0.0646596	0.129679	-0.0506307	0.0427535	0.236315	-0.18418	0.0195895	0.25741	0.00060389	0.072372	0.993342	0.00902067	0.0207871	0.664321	-0.0280994	0.0410964	0.494137	-0.00532302	0.0365397	0.884176	-0.00334354	0.0133077	0.801621	0.0444801	0.048307	0.357165	-0.0654435	0.0802545	0.414815	-0.0186319	0.0398472	0.640081	0.0129609	0.0592068	0.826721	0.0257232	0.0506322	0.611425	-0.0238015	0.0283503
DNMT3A-CHIP	rs144317085	A	T	0.033717	0.241431	0.0382533	9.36e-16	1369.06	-0.144541	0.129677	0.265011	-0.0420603	0.0857625	0.623831	0.241431	0.0393552	0.594299	-0.323956	0.146807	0.0273369	-0.00671895	0.0417192	0.872053	-0.0945081	0.0822197	0.250367	0.011136	0.0732017	0.879087	-0.000139756	0.0266039	0.995809	-0.051294	0.0962859	0.594222	-0.0648553	0.15909	0.683521	0.0932	0.0801948	0.245166	0.169813	0.118365	0.151386	-0.0500352	0.10133	0.62146	-0.0577113	0.0566798
DNMT3A-CHIP	rs188761458	C	T	0.0493042	-0.191725	0.0231513	8.12e-12	1241.68	-0.0113147	0.128017	0.929571	0.0236338	0.0846242	0.780031	-0.191725	0.0387071	0.491305	0.0919197	0.143545	0.521941	-0.049116	0.0410398	0.231388	-0.0134012	0.0813694	0.869184	-0.0319777	0.0719848	0.656877	-0.0361504	0.0263301	0.169762	-0.132288	0.0951955	0.164637	0.146437	0.1578	0.353414	-0.075631	0.0784414	0.334959	-0.144818	0.116749	0.21482	0.0842539	0.100388	0.401312	0.0350939	0.0560193
DNMT3A-CHIP	rs228606	G	T	0.40727	0.128165	0.0132692	4.76e-28	2870.53	0.1064	0.0609918	0.0810718	0.00705653	0.0403421	0.861145	0.128165	0.0184666	0.0601977	-0.0202023	0.0685619	0.768256	-0.0268034	0.0195879	0.171198	0.00988454	0.0387341	0.798577	0.0631055	0.0345451	0.0677361	0.0318953	0.0125587	0.0110948	-0.0241212	0.0456275	0.597045	-0.0270517	0.075439	0.719901	-0.00481321	0.0376139	0.898178	0.166468	0.0543853	0.00220668	0.0842985	0.0477352	0.0774016	0.00900473	0.0267575
DNMT3A-CHIP	rs2488000	T	G	0.902495	-0.116644	0.0169379	8.88e-10	861.917	-0.22988	0.110791	0.0379953	-0.111196	0.0731888	0.128688	-0.116644	0.0325139	0.00620655	0.207083	0.123554	0.0937281	-0.0935508	0.0344247	0.00657673	-0.0988994	0.0701536	0.158612	-0.156069	0.0587147	0.00785851	-0.0290188	0.0223879	0.194912	-0.012398	0.0814376	0.878999	-0.166823	0.135957	0.219815	-0.141777	0.0679222	0.036857	-0.0301759	0.100509	0.764001	0.0188606	0.0863992	0.827199	-0.132387	0.0462558
DNMT3A-CHIP	rs2695243	A	C	0.153178	-0.138991	0.0142988	2.7e-17	1808.72	-0.075473	0.0703636	0.283444	0.018158	0.0464374	0.695782	-0.138991	0.0212983	0.5307	0.216892	0.0742004	0.00346617	-0.0110389	0.0225776	0.624889	-0.00520686	0.0444669	0.906785	-0.0247376	0.0396751	0.532953	0.0140654	0.0144506	0.330382	0.0262242	0.0523167	0.616189	-0.0748033	0.0868686	0.389179	-0.108281	0.0433423	0.0124802	-0.11001	0.0644476	0.0878274	-0.034955	0.0548758	0.524136	-0.0910623	0.0311514
DNMT3A-CHIP	rs2887399	G	T	0.208907	0.127883	0.0157021	2.13e-20	1951.59	0.0423372	0.0718187	0.555526	-0.0157505	0.04762	0.740831	0.127883	0.0217437	0.452742	-0.0885972	0.0806122	0.271744	-0.0194041	0.0230734	0.400363	0.0589495	0.0455267	0.195377	0.0115253	0.0407386	0.777247	0.00704649	0.0148208	0.63447	-0.00490871	0.0535795	0.927004	0.09938	0.0890566	0.264456	0.00271258	0.0444071	0.951292	-0.0738388	0.0659683	0.263009	0.0219972	0.0563167	0.696094	-0.0271733	0.0314586
DNMT3A-CHIP	rs4975592	G	A	0.424906	-0.0654531	0.0110215	2.66e-08	753.408	0.027489	0.0602761	0.648352	0.0467192	0.0399291	0.241979	-0.0654531	0.018272	0.865058	-0.0113043	0.0676832	0.867356	-0.0437557	0.0193567	0.0237903	0.0256581	0.0381806	0.501571	0.00142338	0.03403	0.966637	-0.0260859	0.0124076	0.0355165	0.0428186	0.0449652	0.340965	0.0318966	0.0745239	0.668647	-0.02026	0.0371929	0.585941	-0.0601484	0.0552259	0.276095	0.0326892	0.0471186	0.487831	-0.0445232	0.026405
DNMT3A-CHIP	rs6088962	C	T	0.213477	-0.0829784	0.0131197	5.85e-09	832.198	-0.116373	0.0646343	0.0717844	-0.0404716	0.0428139	0.344511	-0.0829784	0.0195781	0.398276	-0.00400034	0.0724283	0.955954	-0.0466893	0.0207756	0.0246195	-1.88e-06	0.0409861	0.999963	-0.000755105	0.0365495	0.983517	-0.0102212	0.0133163	0.442741	-0.0181338	0.0481662	0.706558	-0.0559596	0.0803378	0.486083	-0.0370547	0.0399154	0.353237	-0.0967502	0.0592139	0.102277	0.0258534	0.0505502	0.609043	-0.0735324	0.028445
DNMT3A-CHIP	rs61914392	A	G	0.0689288	0.207014	0.0265278	8.14e-22	1986.13	0.132573	0.115042	0.249161	0.0945614	0.0749696	0.20719	0.207014	0.0347604	0.499967	-0.130653	0.128151	0.307953	0.00572127	0.0367522	0.876292	-0.0840844	0.0726937	0.247397	-0.123553	0.0651024	0.0577192	0.00270006	0.0237094	0.909332	-0.136907	0.0855685	0.109606	-0.138155	0.142246	0.331428	0.0551598	0.0700748	0.43119	0.130426	0.105101	0.21462	0.0468062	0.0894091	0.600623	0.00604885	0.0505185
DNMT3A-CHIP	rs6440667	C	G	0.825104	-0.0896917	0.0143842	1.19e-08	835.663	0.048797	0.0852239	0.566933	-0.0238532	0.0563375	0.672004	-0.0896917	0.025796	0.370045	-0.134359	0.0951413	0.157888	0.0351979	0.0273625	0.198319	0.0318157	0.0539991	0.555735	0.0379029	0.0478129	0.427932	-0.0138117	0.0174452	0.428524	0.012289	0.0631483	0.845702	0.0156342	0.105314	0.881985	-0.00522138	0.0524372	0.920683	-0.126019	0.0776351	0.104541	-0.0784675	0.0666245	0.238893	0.00164492	0.0372329
DNMT3A-CHIP	rs6773408	G	T	0.486029	0.0683874	0.0123357	2.92e-09	841.002	-0.132961	0.0606369	0.0283263	-0.0302358	0.0399205	0.448809	0.0683874	0.0183223	0.0329724	0.00778937	0.067852	0.908604	0.00630501	0.0194158	0.74538	0.0322569	0.0383371	0.400123	-0.0178579	0.0341404	0.600923	-0.00565691	0.0124126	0.648576	0.0410027	0.0451441	0.36374	-0.0587574	0.0745238	0.43044	0.00883307	0.0372612	0.812611	0.0545302	0.0553314	0.324369	0.0462255	0.0473424	0.328862	-0.0429761	0.0265161
DNMT3A-CHIP	rs7406485	C	G	0.322741	-0.0906087	0.0113864	3.64e-13	1293.42	-0.0336744	0.0636591	0.596819	-0.00980939	0.0419907	0.815289	-0.0906087	0.0192594	0.874343	-0.0640825	0.0710863	0.367336	0.0228283	0.0203862	0.262802	-0.0362477	0.0402241	0.367512	-0.0275835	0.0357881	0.440858	0.0117655	0.0130624	0.367737	-0.0947965	0.0473359	0.0452168	0.0809841	0.0786719	0.303296	-0.0355062	0.0391755	0.364757	0.0588052	0.0581258	0.311687	-0.0458427	0.0495984	0.355342	-0.0526069	0.0277868
DNMT3A-CHIP	rs74676712	C	T	0.0950954	0.122855	0.0216199	1.32e-10	935.197	0.0382895	0.0814113	0.638125	-0.00392022	0.0540801	0.942213	0.122855	0.0246934	0.295813	0.0658315	0.0911304	0.470055	-0.0267717	0.026155	0.306034	-0.0360696	0.0517538	0.485836	0.00241542	0.0459738	0.958099	0.0250173	0.0167532	0.135362	0.0877661	0.0607514	0.148549	0.113035	0.101092	0.263509	-0.0437933	0.0503847	0.38475	0.00979308	0.0746554	0.895635	-0.0537512	0.063802	0.399525	-0.00470893	0.0356333
DNMT3A-CHIP	rs76428106	T	C	0.0133316	0.280287	0.06392	6.5e-09	743.682	-0.0831887	0.269225	0.757326	0.069839	0.173798	0.687801	0.280287	0.0818703	0.0330963	0.0174456	0.299858	0.953606	/	/	/	-0.369151	0.171705	0.0315624	0.0398302	0.15439	0.796419	0.0271253	0.0561691	0.629151	-0.29171	0.204923	0.154589	0.381107	0.336267	0.257069	0.0111461	0.163406	0.945618	0.375257	0.247951	0.130169	0.0546854	0.209617	0.794184	-0.121679	0.119496
DNMT3A-CHIP	rs7705526	C	A	0.321064	0.2649	0.0157332	1.06e-106	11332	0.20596	0.0614279	0.000799779	0.0404698	0.0423452	0.339218	/	/	/	-0.256279	0.0719422	0.000367629	/	/	/	0.030715	0.0407505	0.451009	/	/	/	0.0140633	0.0131932	0.286446	/	/	/	0.0809008	0.0796167	0.309568	/	/	/	/	/	/	0.124696	0.0501658	0.0129306	/	/
DNMT3A-CHIP	rs7817503	T	C	0.513712	0.0785986	0.0125142	1.09e-11	1111.77	0.0843244	0.0604203	0.162826	-0.0705935	0.0398985	0.0768387	0.0785986	0.0182512	0.192483	-0.095814	0.0676404	0.156624	-0.00680182	0.0193992	0.725872	-0.0372909	0.03826	0.329724	-0.0167646	0.0341026	0.623007	-0.0127952	0.0124315	0.303357	-0.00696654	0.0451214	0.877298	0.0169904	0.0748049	0.820324	-0.0783175	0.0371669	0.0351018	0.00861701	0.0552131	0.875979	0.0064798	0.0472173	0.890846	0.0134719	0.0264579
TET2-CHIP	rs11846938	T	G	0.231754	-0.272052	0.0214587	4.54e-22	9719.81	-0.0181929	0.0680996	0.789353	-0.00757532	0.0451338	0.866708	0.0132746	0.0206332	0.51999	-0.127358	0.0763631	0.0953564	-0.0275715	0.0218832	0.207691	0.0304873	0.0431173	0.479518	-0.00414439	0.0385513	0.91439	0.00997573	0.014046	0.477567	0.0228016	0.0507671	0.653331	0.0713563	0.0843576	0.397621	0.000849058	0.0420851	0.983904	-0.0880139	0.0624088	0.158457	0.0191259	0.0533485	0.719963	-0.0200456	0.0298305
TET2-CHIP	rs1505307	T	C	0.649732	0.144948	0.0281219	2.55e-09	3467.08	-0.0137065	0.0630764	0.827975	0.0163561	0.0416436	0.694495	0.0161734	0.0191028	0.397189	0.0550995	0.07042	0.433956	0.015457	0.0202738	0.445815	-0.0313306	0.0399622	0.433037	-0.00190859	0.0355903	0.957233	-0.0132098	0.0129756	0.308655	0.0823763	0.0470771	0.0801493	-0.00819871	0.0781115	0.916406	-0.0364875	0.0388913	0.348145	0.0271133	0.0576945	0.638393	0.125521	0.0492962	0.0108885	0.0672273	0.0276628
TET2-CHIP	rs2981026	G	A	0.254802	-0.158239	0.0229735	4.11e-09	3447.29	0.0766585	0.0778512	0.324781	-0.00763245	0.0516438	0.882508	-0.0268245	0.0235659	0.255005	0.0571238	0.0880088	0.516294	0.00137531	0.0249783	0.95609	-0.0136803	0.0496002	0.782694	0.0455708	0.044317	0.303812	-0.00502362	0.0160392	0.754123	-0.0513862	0.0586973	0.381332	-0.0517944	0.097094	0.593725	0.0129054	0.048052	0.788259	-0.000141304	0.0712766	0.998418	0.00916609	0.0609555	0.88047	0.043425	0.0341712
TET2-CHIP	rs611646	T	A	0.405727	0.151733	0.026955	5.72e-11	4031.44	0.102499	0.0609789	0.0927833	0.00580417	0.0403256	0.885554	0.0393717	0.0184605	0.0329443	-0.0246887	0.0685285	0.718646	-0.0272007	0.0195832	0.164839	0.0114022	0.0387215	0.768401	0.0681198	0.0345391	0.0485814	0.0321912	0.0125546	0.0103448	-0.0226349	0.0456175	0.619761	-0.0190197	0.0753899	0.800821	-0.00580565	0.0376076	0.877315	0.159824	0.0544109	0.00331032	0.0854356	0.0477141	0.0733618	0.00671225	0.0267526
TET2-CHIP	rs7705526	C	A	0.319095	0.25773	0.0310396	6.28e-27	10673	0.20596	0.0614279	0.000799779	0.0404698	0.0423452	0.339218	/	/	/	/	/	/	/	/	/	0.030715	0.0407505	0.451009	/	/	/	0.0140633	0.0131932	0.286446	/	/	/	0.0809008	0.0796167	0.309568	/	/	/	/	/	/	0.124696	0.0501658	0.0129306	/	/
JAK2-CHIP	rs7043489	A	C	0.264731	0.811659	0.211743	6.09e-18	123858	-0.131721	0.0627133	0.0356969	0.0224877	0.0413104	0.586194	-0.0134781	0.0189329	0.476534	0.0146453	0.0701044	0.83452	-0.0182412	0.02008	0.363653	-0.0157217	0.0396088	0.691423	-0.0285534	0.0352934	0.418499	0.00317533	0.0128603	0.804979	0.0306145	0.0465325	0.510592	0.0289437	0.0771517	0.707547	0.0446759	0.0385233	0.246167	0.131143	0.0572798	0.0220491	0.0576513	0.0488873	0.238291	-0.0166906	0.0274297
ASXL1-CHIP	rs2296311	G	A	0.15157	-0.414104	0.0315288	3.93e-18	16567.9	0.0719798	0.0773398	0.352011	-0.0364511	0.0512705	0.477112	0.0233192	0.02345	0.320017	-0.0714619	0.086875	0.410746	-0.0072892	0.0248306	0.769097	0.0741783	0.0490847	0.13073	0.0390172	0.0439452	0.374617	-0.00590807	0.0160158	0.71221	0.0196443	0.0577048	0.733534	0.0328924	0.0962511	0.732551	-0.020548	0.0478617	0.66769	-0.131309	0.0710903	0.0647366	-0.000646875	0.0606641	0.991492	-0.0345007	0.0339711
ASXL1-CHIP	rs9374080	T	C	0.460916	-0.19121	0.0265327	2.64e-09	6644.95	0.151295	0.0587903	0.0100684	-0.00485899	0.0396267	0.902409	0.010107	0.0181588	0.577807	0.110748	0.0670822	0.0987507	0.00394461	0.0192726	0.837826	-0.0256887	0.0379909	0.498926	-0.0304294	0.0338243	0.368316	0.00838217	0.0122919	0.495285	-0.027018	0.0445865	0.544537	-0.0608856	0.0739506	0.410321	0.000294543	0.0369293	0.993636	-0.0223922	0.0547582	0.682592	-0.00451447	0.0469299	0.923365	0.000319574	0.0262663
*Effect allele = allele associated with CHIP or CHIP subtypes; F = strength of SNPs; SE, standard error.
[truncated: 16 more columns]

## Sheet: Table S9
Table S9. Association of genetic predisposition to CHIP with 19 site-specific cancers
				Inverse variance weighted							MR-Egger								Weighted Median				MR-PRESSO-derived P value
exposure	outcome	number of cases/controls	nsnp	OR	or_lci95	or_uci95	pval	qval	Q	Q_pval	OR	or_lci95	or_uci95	pval	Q	Q_pval	egger_intercept	pval.1	OR	or_lci95	or_uci95	pval
CHIP	Esophageal cancer	566/287137	22	1.76324	1.25586	2.47561	0.00105334	0.00500336	30.5853	0.0808415	2.40729	1.18309	4.89822	0.0249591	29.189	0.0841033	-0.0369642	0.339698	2.20663	1.4852	3.27851	8.92331e-05	0.00360723
CHIP	Stomach cancer	1307/287137	22	0.986212	0.814865	1.19359	0.886616	0.990923	21.5803	0.424028	1.46239	0.982237	2.17725	0.0759429	16.7313	0.670348	-0.424028	0.0395622	1.1599	0.888096	1.51489	0.276219	0.887975
CHIP	Colorectal cancer	6509/287137	21	1.0741	0.96498	1.19555	0.190947	0.329818	21.9245	0.34462	1.20765	0.89256	1.63397	0.236227	21.1866	0.326581	-0.0111827	0.426019	1.12152	0.965821	1.30231	0.132597	0.205781
CHIP	Liver cancer	453/287137	22	0.542806	0.394312	0.747221	0.000178985	0.00113357	17.9591	0.590102	0.331722	0.168699	0.652281	0.00451131	20.5829	0.484654	0.0575648	0.120932	0.50096	0.317043	0.791567	0.0030624	0.00108572
CHIP	Lung cancer	5842/287137	21	1.01723	0.867058	1.19341	0.833975	0.990346	41.648	0.00307284	1.00182	0.634781	1.58107	0.993864	41.6372	0.00198342	0.00143248	0.944712	0.923097	0.787384	1.0822	0.323986	0.836096
CHIP	Pancreatic cancer	1416/287137	22	0.995748	0.830949	1.19323	0.963182	0.963182	14.1613	0.86257	1.12867	0.769725	1.65499	0.54239	13.6312	0.848691	-0.0146456	0.474996	1.09045	0.851747	1.39604	0.492117	0.955704
CHIP	Thyroid cancer	1783/287137	22	1.36024	1.12077	1.65087	0.0018456	0.00701326	30.9985	0.0736824	1.72864	1.15944	2.57726	0.0142065	28.4538	0.0990839	-0.0282965	0.1961	1.31762	1.0256	1.69277	0.0309457	0.0987981
CHIP	Breast cancer	15680/167189	22	1.03948	0.973604	1.10981	0.246385	0.390109	26.1814	0.199616	1.16105	1.01869	1.32331	0.0368002	22.2469	0.327265	-0.0129364	0.0746517	1.05268	0.965991	1.14715	0.24164	0.259396
CHIP	Ovarian cancer	1025/167189	21	0.902382	0.697693	1.16712	0.433873	0.588828	17.8052	0.600242	0.99379	0.485773	2.03309	0.986569	17.725	0.540873	-0.00905543	0.780141	0.828778	0.570922	1.20309	0.32333	0.41666
CHIP	Cervical cancer	369/167189	22	1.01998	0.716603	1.45179	0.912547	0.963244	18.2556	0.632778	1.25675	0.595441	2.65251	0.555486	17.8693	0.596017	-0.0244022	0.541284	1.17929	0.726335	1.91473	0.504814	0.907351
CHIP	Lymphoid Leukemia	1493/299952	21	1.21379	0.957609	1.5385	0.109185	0.207452	24.875	0.206255	1.07496	0.548086	2.1083	0.835662	24.6886	0.17105	0.0114012	0.709047	1.21869	0.906812	1.63784	0.189726	0.709047
CHIP	Myeloid leukemia	674/299952	21	1.91412	1.39672	2.62317	5.38721e-05	0.00102357	20.0408	0.455379	2.28593	0.932698	5.60252	0.0865181	19.8601	0.403043	0.0400926	0.682179	2.08675	1.32798	3.27907	0.00142191	0.000643467
CHIP	Non-Hodgkin lymphoma	928/287137	23	1.09594	0.842835	1.42505	0.494116	0.62588	32.1965	0.0741068	1.34506	0.757993	2.38681	0.322554	31.2691	0.0692948	-0.0238723	0.43881	1.45854	1.05384	2.01867	0.0228315	0.501255
CHIP	Melanoma skin cancer	2993/287137	22	1.23304	1.04798	1.45076	0.0115732	0.0366484	26.11	0.202288	0.869528	0.557801	1.35546	0.544046	22.9895	0.289312	0.0330682	0.11505	1.17424	0.951656	1.4489	0.134158	0.0196883
CHIP	Non-melanoma skin cancer	17958/287137	22	1.11516	1.05637	1.17723	8.00184e-05	0.000760174	20.5923	0.484071	1.11764	0.992796	1.25818	0.0806025	20.5905	0.421575	-0.000258395	0.967363	1.09514	1.00933	1.18824	0.029039	0.000676322
CHIP	Kidney cancer	2223/287137	22	1.15191	0.977337	1.35767	0.0916764	0.193539	27.3304	0.160182	1.30984	0.924119	1.85654	0.145021	26.4408	0.151741	-0.0150998	0.421715	1.20554	0.981576	1.85654	0.0746425	0.106477
CHIP	Bladder cancer	2053/287137	23	0.805266	0.674953	0.96074	0.0161864	0.0439346	30.6798	0.102857	0.708047	0.480857	1.04258	0.0949289	29.9114	0.0937825	0.0149346	0.470791	0.766965	0.611455	0.962026	0.021741	0.0250424
CHIP	Prostate cancer	13216/119948	18	1.11736	0.987392	1.26444	0.0785966	0.186667	35.2622	0.00574609	1.25193	0.866596	1.8086	0.248695	35.2622	0.00574609	-0.0102603	0.52821	1.10912	0.967426	1.27156	0.137517	0.11097
CHIP	Testicular cancer	407/119948	23	0.827002	0.553721	1.23516	0.353364	0.516454	33.0933	0.0605733	0.873921	0.360567	2.11816	0.768361	33.0634	0.045519	-0.00644119	0.891651	0.758745	0.450212	1.27872	0.299845	0.363435
*qval = adjusted pval

[truncated: 5 more sheets: Table S10, Table S11, Table S12, Table S13, Table S14]
